# Supplementary material for: (5-Ethenyl-1-aza­bicyclo­[2.2.2]octan-2-yl)(6-meth­oxy-3-quinol­yl)methanol methanol solvate
Source: Acta Crystallogr Sect E Struct Rep Online. 2009 Oct 31;65(Pt 11):o2962. doi: 10.1107/S1600536809045073 (PMC2971146; doi:10.1107/S1600536809045073)
Supplement: Supplementary file 2 [file e-65-o2962-Isup2.hkl]

#
# h,k,l, Fc-squared, Fo-squared, sigma(Fo-squared) and status flag
#
data_I
_shelx_title ' cd0319a in P2(1)2(1)2(1)'
_shelx_refln_list_code          4
_shelx_F_calc_maximum      122.32
_exptl_crystal_F_000       768.00
_reflns_d_resolution_high  0.7696
 
loop_
 _symmetry_equiv_pos_as_xyz
 'x, y, z'
 '-x+1/2, -y, z+1/2'
 '-x, y+1/2, -z+1/2'
 'x+1/2, -y+1/2, -z'
 
_cell_length_a     9.5374
_cell_length_b    12.9842
_cell_length_c    15.8710
_cell_angle_alpha  90.000
_cell_angle_beta   90.000
_cell_angle_gamma  90.000
 
_shelx_F_squared_multiplier     1.000
 
loop_
 _refln_index_h
 _refln_index_k
 _refln_index_l
 _refln_F_squared_calc
 _refln_F_squared_meas
 _refln_F_squared_sigma
 _refln_observed_status
   2   0   0    11595.58    10556.07     69.70 o
   4   0   0      747.52      709.27     18.76 o
   6   0   0      576.02      571.75      8.05 o
  10   0   0       44.22       44.15      2.86 o
  12   0   0       65.11       63.67      6.66 o
   1   1   0      570.51      496.18      3.65 o
   2   1   0     2615.60     2423.22     11.46 o
   3   1   0     1201.60     1100.35      8.66 o
   4   1   0      784.60      818.06      6.43 o
   5   1   0     1801.69     2007.26     16.22 o
   6   1   0      150.89      127.25      3.29 o
   7   1   0      231.18      196.28      2.83 o
   8   1   0       20.19       13.19      1.94 o
   9   1   0       89.46       81.58      4.40 o
  10   1   0        4.35        4.51      2.44 o
  11   1   0      189.17      210.53      9.06 o
  12   1   0        0.18        0.90      0.85 o
   0   2   0      139.09      124.28      2.44 o
   1   2   0     5898.54     5637.56     37.64 o
   2   2   0      622.80      574.06      7.28 o
   3   2   0     1707.36     1609.08     25.37 o
   4   2   0       71.44       74.05      3.74 o
   5   2   0      166.60      175.96      5.00 o
   6   2   0      272.40      218.45      5.69 o
   7   2   0      186.17      189.26      5.36 o
   8   2   0      855.70      864.03     15.13 o
   9   2   0      174.44      163.10      6.69 o
  10   2   0       62.03       61.38      3.13 o
  11   2   0        2.92        2.16      1.14 o
  12   2   0        7.68       10.54      1.58 o
   1   3   0     4721.73     4770.60     17.61 o
   2   3   0     6348.20     5955.88     40.71 o
   3   3   0       41.25       27.61      2.18 o
   4   3   0     1741.05     1958.08     62.36 o
   5   3   0      590.90      599.84      5.75 o
   6   3   0      436.08      460.76     13.08 o
   7   3   0      164.17      169.74      5.12 o
   8   3   0        0.00        2.87      1.81 o
   9   3   0      266.30      252.35      5.34 o
  10   3   0       86.90       80.60      4.92 o
  11   3   0       42.86       44.71      3.59 o
  12   3   0      223.64      245.09      7.43 o
   0   4   0       59.59       68.01      4.97 o
   1   4   0      707.70      567.25     11.51 o
   2   4   0        4.51        0.90      0.78 o
   3   4   0       49.60       56.37      4.10 o
   4   4   0       37.41       45.64      2.62 o
   5   4   0      760.46      918.89     37.37 o
   6   4   0       97.25      114.70      5.75 o
   7   4   0      762.60      797.65     40.80 o
   8   4   0       96.45      100.78     10.40 o
   9   4   0       10.24       12.82      1.49 o
  10   4   0        1.49        2.12      0.56 o
  11   4   0      102.44      112.98      7.77 o
  12   4   0       24.29       24.39      2.56 o
   1   5   0     2964.71     2978.58     67.40 o
   2   5   0       78.05       91.63      2.89 o
   3   5   0      102.79      132.44      8.73 o
   4   5   0     1127.40     1182.92     54.61 o
   5   5   0      311.64      305.24      6.92 o
   6   5   0      143.88      134.08     11.61 o
   7   5   0      159.88      143.04      6.31 o
   8   5   0      218.65      214.53     18.23 o
   9   5   0      386.48      373.50     12.96 o
  10   5   0       36.49       31.86      2.75 o
  11   5   0        1.59        4.94      2.15 o
   0   6   0     3390.85     3576.58     31.66 o
   1   6   0       15.57       17.93      1.74 o
   2   6   0     1200.91     1169.98     12.23 o
   3   6   0      210.96      264.73     16.00 o
   4   6   0      209.46      210.13      4.93 o
   5   6   0        2.19        2.88      1.05 o
   6   6   0        1.11        2.36      0.79 o
   7   6   0      161.12      161.78      5.16 o
   8   6   0      143.92      186.79     10.49 o
   9   6   0       45.65       45.76      4.50 o
  10   6   0        2.65        4.18      1.30 o
  11   6   0        7.91       11.54      2.04 o
   1   7   0      286.96      336.69     10.87 o
   2   7   0        5.66       16.40      2.15 o
   3   7   0        0.06        0.84      2.08 o
   4   7   0       90.27      106.62      7.05 o
   5   7   0      279.73      306.53      5.60 o
   6   7   0       87.48      102.33      5.98 o
   7   7   0        4.09        1.93      0.93 o
   8   7   0      103.66      101.88      6.02 o
   9   7   0       25.48       11.69      5.12 o
  10   7   0       17.76       15.10      2.36 o
  11   7   0       10.41       11.85      1.87 o
   0   8   0        1.82        3.44      1.35 o
   1   8   0      443.94      481.55     10.67 o
   2   8   0       20.50       15.93      1.57 o
   3   8   0       28.98       38.41      3.62 o
   4   8   0      238.61      228.28     28.17 o
   5   8   0      105.27      101.59      6.85 o
   6   8   0        1.52        2.40      0.84 o
   7   8   0       19.32       21.40      2.08 o
   8   8   0        5.04        5.92      1.74 o
   9   8   0       12.12       15.90      4.06 o
  10   8   0       22.13       18.33      2.18 o
   1   9   0        2.46        3.30      1.27 o
   2   9   0       12.70       13.72      3.14 o
   3   9   0       12.66       14.15      2.61 o
   4   9   0       63.82       68.23      5.88 o
   5   9   0       20.56       18.08      2.83 o
   6   9   0       17.88       25.64      2.06 o
   7   9   0        0.51        2.46      1.52 o
   8   9   0      101.99      102.15      8.26 o
   9   9   0       10.22        5.31      1.38 o
  10   9   0        1.02        1.24      1.07 o
   0  10   0      588.19      656.14     23.82 o
   1  10   0      170.09      195.48      9.17 o
   2  10   0      276.80      258.52     10.94 o
   3  10   0        0.53        1.66      1.72 o
   4  10   0      175.45      175.77      8.66 o
   5  10   0      522.27      495.70     16.45 o
   6  10   0        3.80        1.92      2.22 o
   7  10   0       17.76       15.60      2.14 o
   8  10   0       64.45       43.76      5.71 o
   9  10   0        5.06        1.41      2.05 o
   1  11   0      116.71      112.95      7.84 o
   2  11   0        2.71        5.03      1.60 o
   3  11   0       22.69       23.33      2.40 o
   4  11   0      349.72      362.05     24.65 o
   5  11   0      212.60      222.81      5.94 o
   6  11   0        2.42        5.09      1.91 o
   7  11   0       84.13       83.03      4.74 o
   8  11   0       80.05       74.16     13.83 o
   9  11   0       25.69       21.41      2.57 o
   0  12   0       33.78       56.30     15.19 o
   1  12   0      147.87      157.16     15.81 o
   2  12   0       28.39       37.58      2.66 o
   3  12   0      384.60      379.80     30.56 o
   4  12   0       77.27       87.69     11.70 o
   5  12   0      106.06       93.85      6.66 o
   6  12   0        9.49       12.93      3.15 o
   7  12   0       41.97       32.96      2.95 o
   8  12   0       42.43       40.67      8.04 o
   1  13   0       21.74       26.23      4.57 o
   2  13   0        2.33        1.17      3.49 o
   3  13   0       48.62       58.41      5.25 o
   4  13   0     2021.95     2218.94    459.81 o
   5  13   0      102.84      114.12      5.58 o
   6  13   0      379.59      404.22     16.58 o
   7  13   0       10.18        8.15      1.90 o
   0  14   0      191.09      203.67     13.88 o
   1  14   0      105.78      123.92     12.40 o
   2  14   0        8.24       13.88      2.88 o
   3  14   0       39.50       36.84      4.66 o
   4  14   0        2.07        9.22      2.61 o
   5  14   0      130.00      133.50      8.61 o
   6  14   0       37.75       47.82      4.44 o
   1  15   0       61.90       67.00      5.43 o
   2  15   0        2.90        2.14      1.35 o
   3  15   0      364.54      385.01     29.32 o
   4  15   0       51.70       51.20      3.81 o
   5  15   0       20.86       18.18      2.51 o
   0  16   0      186.97      181.19     20.52 o
   1  16   0        1.44        2.22      3.50 o
   2  16   0        1.30        2.84      1.54 o
   3  16   0       12.79       11.02      1.89 o
   1   0   1        0.15        1.15      0.19 o
   2   0   1      195.41      179.36      3.05 o
   3   0   1       22.56       28.84      1.99 o
   4   0   1       41.53       47.08      2.02 o
   5   0   1      224.23      180.93      1.46 o
   6   0   1       57.45       54.36      2.43 o
   7   0   1       26.14       26.91      1.90 o
   8   0   1        0.21        5.58      2.96 o
   9   0   1       84.50       81.24      4.33 o
  10   0   1        2.47        3.89      0.76 o
  11   0   1        0.71        2.09      1.34 o
  12   0   1       89.18      100.27      4.69 o
   0   1   1     1180.83      807.56    116.12 o
   2   1   1     1114.17     1203.95     11.34 o
   3   1   1     1250.72     1159.94     11.20 o
   4   1   1     1822.17     1855.89     14.29 o
   5   1   1      351.90      372.39      2.97 o
   6   1   1      327.05      324.57      2.98 o
   7   1   1      803.35      775.89      4.57 o
   8   1   1      175.44      154.41      2.50 o
   9   1   1      422.02      410.64      4.37 o
  10   1   1        7.31        5.55      0.83 o
  11   1   1       14.53       14.99      1.50 o
  12   1   1       36.55       39.49      2.08 o
   0   2   1     3716.50     3735.19     73.57 o
   1   2   1      157.86      140.95      1.58 o
   2   2   1     3464.15     3227.43     17.16 o
   3   2   1       98.65       83.14      2.28 o
   4   2   1       22.54       22.22      1.01 o
   5   2   1      282.92      324.66      3.75 o
   6   2   1      410.99      412.26      4.32 o
   7   2   1      118.26      104.23      2.53 o
   8   2   1     1114.83     1116.36      9.04 o
   9   2   1      110.42      114.43      2.57 o
  10   2   1      118.54      122.23      3.72 o
  11   2   1        4.86        5.89      0.85 o
  12   2   1        5.31        4.79      0.91 o
   0   3   1    10391.91    10199.28     68.43 o
   1   3   1      495.08      480.62      6.87 o
   2   3   1        0.70        0.19      0.63 o
   3   3   1     1177.69     1361.84     30.79 o
   4   3   1      281.49      326.54      4.69 o
   5   3   1      118.61      121.45      3.78 o
   6   3   1      685.55      704.05     10.81 o
   7   3   1       73.57       78.49      2.43 o
   8   3   1      153.19      173.87      5.39 o
   9   3   1      198.22      193.49      4.00 o
  10   3   1        4.77        6.01      1.14 o
  11   3   1       28.34       33.16      1.93 o
  12   3   1       73.76       82.26      3.98 o
   0   4   1        7.17        9.30      1.55 o
   1   4   1     2175.68     2035.92     18.10 o
   2   4   1     1056.64      959.18     13.75 o
   3   4   1      834.28      875.15      9.10 o
   4   4   1      448.80      462.45     11.55 o
   5   4   1       24.36       28.52      1.37 o
   6   4   1       15.02        7.63      1.17 o
   7   4   1       93.43       99.39      4.87 o
   8   4   1      361.61      363.97      6.38 o
   9   4   1      127.72      127.67      4.35 o
  10   4   1       18.80       15.68      1.43 o
  11   4   1      173.59      206.31      6.36 o
  12   4   1       42.19       50.10      2.82 o
   0   5   1      417.83      316.17      6.21 o
   1   5   1     1819.67     1877.80      8.61 o
   2   5   1     1911.31     1972.31     28.95 o
   3   5   1      107.76      105.25      2.68 o
   4   5   1     4238.69     4854.35    123.59 o
   5   5   1       23.38       25.30      1.54 o
   6   5   1      352.59      333.85      5.52 o
   7   5   1       72.03       77.24      4.69 o
   8   5   1       62.55       67.49      3.88 o
   9   5   1       20.89       19.77      1.83 o
  10   5   1       31.61       32.68      2.08 o
  11   5   1       14.42       13.21      1.34 o
   0   6   1     3052.30     3077.87     17.81 o
   1   6   1      111.18      122.19      3.12 o
   2   6   1      103.20      110.28      5.28 o
   3   6   1      106.83      134.86      4.11 o
   4   6   1     1307.26     1350.09     24.76 o
   5   6   1      115.19      129.61      3.85 o
   6   6   1      364.07      349.26      5.03 o
   7   6   1      268.72      221.93      7.09 o
   8   6   1      402.71      360.08      6.39 o
   9   6   1        9.52        9.80      1.63 o
  10   6   1       11.80       10.19      1.47 o
  11   6   1       50.99       49.98      3.10 o
   0   7   1     2353.88     2463.30     50.77 o
   1   7   1      242.05      251.69      8.89 o
   2   7   1      219.86      221.44      6.56 o
   3   7   1        9.78        6.57      1.07 o
   4   7   1       70.00       93.55      4.89 o
   5   7   1       84.69       75.65      3.87 o
   6   7   1       81.08       84.90      3.29 o
   7   7   1      348.47      312.40      8.01 o
   8   7   1       74.37       73.82      3.93 o
   9   7   1       35.54       32.54      2.58 o
  10   7   1       56.72       52.98      3.95 o
  11   7   1       10.93       14.37      1.28 o
   0   8   1     1855.35     2071.70     22.33 o
   1   8   1      170.79      168.43      4.54 o
   2   8   1      159.84      136.00      5.04 o
   3   8   1       95.62      100.24      5.71 o
   4   8   1      336.89      326.21      5.69 o
   5   8   1      404.69      372.60      5.56 o
   6   8   1       89.87       77.08      2.98 o
   7   8   1       11.52       10.10      1.84 o
   8   8   1      673.84      620.20     14.71 o
   9   8   1      160.19      150.92      6.24 o
  10   8   1       34.80       30.79      2.05 o
   0   9   1      338.20      332.36     13.55 o
   1   9   1      110.01      132.50      4.70 o
   2   9   1       42.87       41.90      2.91 o
   3   9   1      111.60      117.76      4.83 o
   4   9   1      342.47      349.95     10.23 o
   5   9   1      608.34      598.42      8.23 o
   6   9   1       12.19        7.61      1.39 o
   7   9   1       95.70       87.37      5.78 o
   8   9   1        5.21        3.39      1.19 o
   9   9   1        9.04       11.99      1.40 o
  10   9   1       57.27       56.85      3.28 o
   0  10   1      102.59      128.86      9.51 o
   1  10   1      459.61      462.17     11.71 o
   2  10   1       53.91       54.01      2.86 o
   3  10   1      148.44      150.49      6.96 o
   4  10   1        3.02        6.66      2.58 o
   5  10   1      647.18      648.80     15.37 o
   6  10   1       33.74       36.34      2.47 o
   7  10   1      215.24      207.81      5.83 o
   8  10   1      150.37      124.78      7.99 o
   9  10   1       61.83       63.97      4.11 o
   0  11   1      157.39      181.44     11.74 o
   1  11   1       27.55       29.64      2.45 o
   2  11   1      462.26      481.72     10.67 o
   3  11   1       58.42       58.47      3.58 o
   4  11   1     2617.20     2643.30     60.65 o
   5  11   1       63.29       69.56      3.50 o
   6  11   1      383.94      366.50     12.89 o
   7  11   1       24.18       25.30      2.70 o
   8  11   1       15.56       15.43      1.70 o
   9  11   1       15.56       19.40      1.65 o
   0  12   1        5.52        9.45      3.56 o
   1  12   1       17.15       12.98      1.34 o
   2  12   1        5.99        6.54      0.90 o
   3  12   1      428.05      452.24      7.98 o
   4  12   1       36.26       38.03      2.07 o
   5  12   1      122.62      121.76      4.65 o
   6  12   1       17.71       13.67      1.65 o
   7  12   1       71.34       71.78      3.20 o
   8  12   1       73.94       77.67      9.98 o
   0  13   1       10.14        4.31      2.07 o
   1  13   1        3.81        3.87      1.35 o
   2  13   1        6.50        5.43      1.19 o
   3  13   1      136.03      130.09      6.91 o
   4  13   1      154.58      158.64      7.49 o
   5  13   1       27.20       24.49      1.96 o
   6  13   1       53.72       50.33      3.16 o
   7  13   1        2.19        2.89      1.56 o
   0  14   1       75.88       70.05      5.76 o
   1  14   1        8.38        8.74      2.17 o
   2  14   1       29.80       39.40      3.22 o
   3  14   1      140.24      142.96      6.82 o
   4  14   1       56.75       54.08      3.32 o
   5  14   1      137.61      125.56      6.80 o
   6  14   1       32.54       33.47      2.46 o
   0  15   1       37.36       24.99      3.09 o
   1  15   1      128.59      129.92      9.10 o
   2  15   1       18.93       14.42      2.70 o
   3  15   1       36.42       34.91      2.43 o
   4  15   1       74.47       80.09      5.12 o
   5  15   1        6.05        6.27      1.06 o
   0  16   1        6.21        8.01      3.70 o
   1  16   1       55.54       59.63      4.20 o
   2  16   1       26.97       29.00      2.55 o
   3  16   1        9.45       10.53      1.50 o
   0   0   2     2354.36     2229.27     19.38 o
   1   0   2       19.30        8.04      0.37 o
   2   0   2     1068.76     1129.23      5.26 o
   3   0   2      517.44      496.29      2.99 o
   4   0   2      108.93      135.20      2.32 o
   5   0   2        5.06        0.96      0.34 o
   6   0   2      837.25      823.61      9.72 o
   7   0   2      195.85      192.69      4.05 o
   9   0   2      234.89      234.76      7.48 o
  10   0   2      276.64      289.91      5.27 o
  11   0   2        1.69        1.74      1.49 o
  12   0   2        6.50        7.96      2.00 o
   0   1   2     1404.11     1302.65      6.44 o
   1   1   2     1788.71     1661.73      7.72 o
   2   1   2     3590.99     3395.29     16.85 o
   3   1   2     1466.78     1441.75      7.49 o
   4   1   2      499.47      507.55      2.85 o
   5   1   2      331.29      330.89      2.91 o
   6   1   2      353.48      353.18      3.80 o
   7   1   2      138.51      114.25      2.83 o
   8   1   2      781.37      777.01      5.60 o
   9   1   2       41.38       37.42      3.23 o
  10   1   2       63.30       60.67      3.11 o
  11   1   2       32.65       31.30      1.92 o
  12   1   2       57.27       57.00      2.69 o
   1   2   2     9501.57     9257.91     35.75 o
   2   2   2      674.51      659.57      4.01 o
   3   2   2      211.55      183.09      1.48 o
   4   2   2     2475.72     2836.84     15.30 o
   5   2   2       97.29      101.79      3.22 o
   6   2   2      615.68      639.44      5.91 o
   7   2   2      403.76      405.89      5.96 o
   8   2   2      503.33      496.04      4.87 o
   9   2   2       11.04        8.98      1.53 o
  10   2   2       86.08       86.08      3.36 o
  11   2   2       35.37       37.90      2.15 o
  12   2   2       21.88       28.09      1.90 o
   0   3   2     2793.76     2828.23     34.88 o
   1   3   2      258.20      252.95      3.24 o
   2   3   2      925.62      920.88     17.42 o
   3   3   2       39.82       35.83      2.35 o
   4   3   2     3372.33     3806.72     63.90 o
   5   3   2       69.92       76.70      2.09 o
   6   3   2      270.80      293.47      6.33 o
   7   3   2      352.88      368.73      6.45 o
   8   3   2      358.58      341.45      4.62 o
   9   3   2      172.60      157.12      4.46 o
  10   3   2       25.94       27.76      2.15 o
  11   3   2      111.46      106.59      4.05 o
  12   3   2      197.59      242.75      3.58 o
   0   4   2        7.21       12.54      1.13 o
   1   4   2     1442.99     1443.02     11.03 o
   2   4   2      875.91      941.23      7.96 o
   3   4   2     2745.85     2854.09     52.65 o
   4   4   2      223.27      198.01      5.50 o
   5   4   2        0.06        3.65      1.01 o
   6   4   2        1.80        2.86      1.17 o
   7   4   2      195.18      193.22      8.12 o
   8   4   2       10.54       10.75      0.95 o
   9   4   2      194.69      192.42      5.81 o
  10   4   2       38.80       36.09      1.87 o
  11   4   2       50.96       52.71      3.55 o
   0   5   2       34.01       33.32      1.89 o
   1   5   2      296.90      346.20      3.72 o
   2   5   2      200.83      206.22      3.81 o
   3   5   2      277.51      283.82      5.61 o
   4   5   2      620.23      743.46     18.83 o
   5   5   2      133.96      118.98      4.16 o
   6   5   2      296.67      299.94      8.94 o
   7   5   2      276.88      254.40      7.13 o
   8   5   2       83.74       70.06      3.48 o
   9   5   2        5.53        4.65      1.95 o
  10   5   2       40.82       46.60      2.31 o
  11   5   2       19.81       19.74      1.81 o
   0   6   2       68.97       95.43      3.44 o
   1   6   2      273.25      275.63      4.21 o
   2   6   2      258.54      238.15      3.95 o
   3   6   2      729.50      800.86      6.68 o
   4   6   2      589.43      578.15     13.01 o
   5   6   2       93.51      104.48      5.68 o
   6   6   2      195.24      198.06      4.22 o
   7   6   2      197.15      160.90      3.30 o
   8   6   2      420.36      387.27     10.43 o
   9   6   2        4.12        7.11      1.15 o
  10   6   2        7.07        5.53      1.25 o
  11   6   2      164.67      182.42      5.99 o
   0   7   2      132.66      156.97      6.10 o
   1   7   2      246.02      284.63      4.97 o
   2   7   2      221.66      235.20      8.78 o
   3   7   2      166.44      161.60      5.79 o
   4   7   2       33.97       39.34      2.01 o
   5   7   2      203.11      209.07      6.48 o
   6   7   2      319.55      313.73      7.11 o
   7   7   2      349.47      311.32      5.56 o
   8   7   2       20.59       20.82      1.56 o
   9   7   2       35.83       32.03      1.91 o
  10   7   2       66.87       63.86      3.80 o
  11   7   2       10.33       11.45      1.43 o
   0   8   2      164.42      190.66      8.43 o
   1   8   2       46.98       58.70      3.20 o
   2   8   2      225.37      221.67      5.27 o
   3   8   2       78.03       81.05      3.67 o
   4   8   2      188.90      185.37      7.19 o
   5   8   2       61.95       63.54      3.24 o
   6   8   2      308.04      281.94      7.23 o
   7   8   2      110.64      108.86      6.14 o
   8   8   2        6.00        5.00      1.28 o
   9   8   2       32.97       31.51      2.44 o
  10   8   2        6.86       10.74      1.31 o
   0   9   2     1341.35     1456.91     18.10 o
   1   9   2      327.13      345.61      8.60 o
   2   9   2       89.58       90.62      4.96 o
   3   9   2      172.80      167.20      6.65 o
   4   9   2      192.44      183.64      5.20 o
   5   9   2       45.06       48.68      2.84 o
   6   9   2      105.65      120.73      4.76 o
   7   9   2       75.33       70.27      3.59 o
   8   9   2        1.59        3.25      1.30 o
   9   9   2        3.17        3.34      1.25 o
  10   9   2      102.21      108.17      4.92 o
   0  10   2      283.34      295.42     11.93 o
   1  10   2        3.02        4.76      1.83 o
   2  10   2       38.13       43.53      2.92 o
   3  10   2      662.93      657.07      8.83 o
   4  10   2      154.47      157.35      5.42 o
   5  10   2      242.06      239.70      5.95 o
   6  10   2        6.03        4.42      1.07 o
   7  10   2       73.79       68.38      4.42 o
   8  10   2      139.09      129.27      6.99 o
   9  10   2      109.51      109.17      5.34 o
   0  11   2       42.16       39.07      4.64 o
   1  11   2      248.51      249.47     14.75 o
   2  11   2      136.66      137.04      5.38 o
   3  11   2      312.69      304.32      7.71 o
   4  11   2      305.69      321.69      9.51 o
   5  11   2       30.73       32.74      2.76 o
   6  11   2       15.35       17.47      2.40 o
   7  11   2       27.02       27.57      1.73 o
   8  11   2       95.75       75.87      8.44 o
   9  11   2       28.28       35.42      2.76 o
   0  12   2       16.60       23.85      3.56 o
   1  12   2      141.73      154.27      8.08 o
   2  12   2       22.28       25.04      1.67 o
   3  12   2       37.59       35.89      2.84 o
   4  12   2      115.31      111.45      4.32 o
   5  12   2       37.75       39.07      2.08 o
   6  12   2       13.18       14.32      1.89 o
   7  12   2       88.72       83.13      3.85 o
   8  12   2       20.60       20.59      1.97 o
   0  13   2       14.48       15.84      2.15 o
   1  13   2      125.38      131.49      7.69 o
   2  13   2      262.23      272.74     11.03 o
   3  13   2      140.50      145.41      6.28 o
   4  13   2     1191.84     1200.07     23.21 o
   5  13   2      189.34      190.27      9.98 o
   6  13   2       42.70       46.69      3.83 o
   7  13   2       89.22       90.88      7.15 o
   0  14   2       34.00       32.86      4.11 o
   1  14   2      130.03      136.89      6.10 o
   2  14   2      222.15      224.60      6.50 o
   3  14   2        1.45        5.19      1.04 o
   4  14   2      445.16      449.32     10.06 o
   5  14   2       31.20       23.13      2.61 o
   6  14   2       13.35       15.25      1.73 o
   0  15   2      138.06      113.61     14.66 o
   1  15   2        3.56        2.54      1.12 o
   2  15   2       49.24       49.95      3.68 o
   3  15   2       41.26       43.68      3.24 o
   4  15   2       45.57       44.47      2.56 o
   5  15   2      143.55      140.72      7.90 o
   0  16   2      466.23      466.00     15.67 o
   1  16   2       62.50       57.15      4.17 o
   2  16   2      119.61      118.99      7.98 o
   3  16   2       89.70       83.95      4.80 o
   1   0   3     1867.31     1785.45      6.30 o
   2   0   3     1582.45     1362.50      9.42 o
   3   0   3      925.24      872.70      4.96 o
   4   0   3      325.98      347.46      4.40 o
   5   0   3     1713.17     1872.06     11.65 o
   6   0   3      787.40      788.47     10.65 o
   7   0   3       82.68       75.55      9.75 o
   8   0   3      365.34      360.49      5.79 o
   9   0   3       12.99       11.05      1.38 o
  10   0   3        0.21        4.30      0.84 o
  11   0   3        3.62        7.13      2.05 o
  12   0   3       77.53       82.57      9.07 o
   0   1   3      978.59      973.35      4.79 o
   1   1   3     2725.55     2741.53     12.67 o
   2   1   3      580.03      577.38      2.51 o
   3   1   3     1150.64     1174.45      6.15 o
   4   1   3     1046.92     1069.11      5.28 o
   5   1   3     1612.68     1773.74      8.63 o
   6   1   3        9.50        9.34      0.60 o
   7   1   3      440.28      403.03      4.25 o
   8   1   3      164.31      148.33      3.71 o
   9   1   3       23.41       22.79      1.45 o
  10   1   3        4.34        2.35      1.28 o
  11   1   3       35.03       35.12      2.00 o
  12   1   3        4.23        5.46      0.85 o
   1   2   3     1226.90     1123.09      9.24 o
   2   2   3     2010.85     1955.84      9.99 o
   3   2   3      402.16      411.14      3.43 o
   4   2   3      117.92      121.10      3.13 o
   5   2   3      123.99      105.98      2.02 o
   6   2   3      247.46      250.48      2.64 o
   7   2   3      321.91      301.68      5.15 o
   8   2   3      791.54      865.40      5.25 o
   9   2   3      164.86      157.32      3.84 o
  10   2   3       61.53       63.81      2.99 o
  11   2   3       86.47       98.83      4.51 o
  12   2   3       15.73       17.30      1.53 o
   0   3   3    14961.06    15219.41     58.14 o
   1   3   3      663.06      636.07      3.43 o
   2   3   3     1904.32     1958.77     23.38 o
   3   3   3     1231.22     1254.82      6.39 o
   4   3   3      166.05      186.64      2.06 o
   5   3   3      324.24      337.88      4.07 o
   6   3   3        6.87        5.63      0.89 o
   7   3   3      205.19      199.76      3.13 o
   8   3   3      985.71     1019.82     14.08 o
   9   3   3       40.89       37.78      2.13 o
  10   3   3       77.73       85.39      3.53 o
  11   3   3      173.22      188.38      4.91 o
  12   3   3        5.66        6.69      0.90 o
   0   4   3      855.84      982.24      8.81 o
   1   4   3     3032.18     3175.96     29.32 o
   2   4   3     3622.23     3660.67     27.24 o
   3   4   3     1186.99     1185.19     20.29 o
   4   4   3      276.12      240.81      4.26 o
   5   4   3       50.62       42.13      1.89 o
   6   4   3      164.81      153.08      5.93 o
   7   4   3      270.02      277.48      6.70 o
   8   4   3       88.46       90.45      3.55 o
   9   4   3       63.32       59.86      2.86 o
  10   4   3       44.58       40.70      2.26 o
  11   4   3       16.72       19.73      1.68 o
   0   5   3      303.79      297.72      5.32 o
   1   5   3      881.07      822.24      7.14 o
   2   5   3      348.87      378.17      7.52 o
   3   5   3       58.60       74.77      2.77 o
   4   5   3      330.47      355.46      5.85 o
   5   5   3      787.22      822.64     14.75 o
   6   5   3      230.47      227.45      3.96 o
   7   5   3      485.64      488.90      8.80 o
   8   5   3       57.61       44.94      2.60 o
   9   5   3       44.09       38.96      2.09 o
  10   5   3        5.96        5.26      0.91 o
  11   5   3       14.05       17.58      1.59 o
   0   6   3      610.41      679.34     14.56 o
   1   6   3       80.08       78.50      2.64 o
   2   6   3      657.59      656.09     10.59 o
   3   6   3      221.91      267.94      7.64 o
   4   6   3      883.40      944.55     20.93 o
   5   6   3      151.00      174.22      5.94 o
   6   6   3      226.89      220.45      3.99 o
   7   6   3      143.14      120.97      6.31 o
   8   6   3      192.03      167.93      5.61 o
   9   6   3       11.60       12.26      1.64 o
  10   6   3       75.09       70.71      3.76 o
  11   6   3        7.23        5.84      0.98 o
   0   7   3      781.77      870.85      9.41 o
   1   7   3      195.97      199.12      4.89 o
   2   7   3      450.20      442.03      5.09 o
   3   7   3      270.87      285.24      3.99 o
   4   7   3      794.89      900.73     15.22 o
   5   7   3       73.71       88.44      3.67 o
   6   7   3      105.70      100.13      5.37 o
   7   7   3      116.55      107.54      4.47 o
   8   7   3       93.46       76.08      3.35 o
   9   7   3       53.76       54.98      3.18 o
  10   7   3       37.86       40.69      3.44 o
  11   7   3       62.49       65.27      3.46 o
   0   8   3     1727.28     1865.54     23.10 o
   1   8   3      448.98      446.38      8.90 o
   2   8   3      477.73      442.21      9.02 o
   3   8   3       69.95       72.49      3.10 o
   4   8   3      395.86      413.49     10.13 o
   5   8   3      292.93      274.12     10.59 o
   6   8   3      256.67      237.61     10.88 o
   7   8   3      255.24      233.63      9.60 o
   8   8   3      134.07      108.59      5.02 o
   9   8   3       57.66       61.53      3.24 o
  10   8   3       34.20       28.78      2.80 o
   0   9   3      533.67      498.05     11.02 o
   1   9   3       38.55       41.96      3.23 o
   2   9   3      221.77      207.19      5.99 o
   3   9   3      106.02      119.48      4.73 o
   4   9   3      689.11      647.72      8.81 o
   5   9   3       24.48       26.38      1.91 o
   6   9   3       88.47       87.56      3.58 o
   7   9   3       25.25       28.10      2.80 o
   8   9   3       50.06       42.78      2.16 o
   9   9   3       38.04       45.00      3.76 o
  10   9   3       59.25       62.41      4.23 o
   0  10   3      134.38      141.05      6.09 o
   1  10   3       82.82       78.28      4.12 o
   2  10   3      659.62      663.46     14.37 o
   3  10   3      353.68      333.26      5.99 o
   4  10   3     1759.17     1845.45     25.57 o
   5  10   3        7.03        7.19      2.37 o
   6  10   3       33.80       34.27      2.06 o
   7  10   3       19.87       17.82      1.77 o
   8  10   3        9.74        7.93      1.22 o
   9  10   3      166.47      172.72      6.33 o
   0  11   3       19.65       19.45      2.57 o
   1  11   3       65.02       56.70      3.43 o
   2  11   3       12.61       13.74      1.85 o
   3  11   3      102.24      112.45      4.71 o
   4  11   3      832.61      876.78      9.41 o
   5  11   3       41.66       46.71      2.78 o
   6  11   3       38.76       42.01      2.93 o
   7  11   3       17.00       13.86      1.67 o
   8  11   3        8.06        8.25      1.28 o
   9  11   3       19.56       19.71      1.87 o
   0  12   3       43.51       49.40      4.10 o
   1  12   3       41.06       41.11      2.59 o
   2  12   3      112.11       96.70      3.85 o
   3  12   3      216.46      208.93      6.92 o
   4  12   3       43.80       48.70      3.05 o
   5  12   3      163.78      153.41      7.61 o
   6  12   3       31.49       34.11      2.32 o
   7  12   3       41.59       41.98      3.12 o
   8  12   3       54.53       64.98      4.39 o
   0  13   3      376.17      382.05     12.37 o
   1  13   3       83.41       88.82      4.36 o
   2  13   3      236.80      223.22     14.49 o
   3  13   3      124.47      124.68      5.05 o
   4  13   3      119.55      117.90      7.19 o
   5  13   3       10.36       10.11      1.49 o
   6  13   3       13.86       14.03      1.45 o
   7  13   3       19.55       20.92      2.77 o
   0  14   3      109.84      110.31     12.12 o
   1  14   3       71.82       68.80      2.89 o
   2  14   3        5.48        3.22      1.32 o
   3  14   3      139.79      135.24      6.22 o
   4  14   3        3.24        2.95      1.01 o
   5  14   3       39.40       38.86      3.55 o
   6  14   3       49.38       54.13      3.25 o
   0  15   3        3.96        4.38      1.40 o
   1  15   3       56.41       48.80      3.00 o
   2  15   3       23.47       17.10      2.61 o
   3  15   3      226.68      218.51      6.96 o
   4  15   3      146.98      139.47      6.61 o
   5  15   3       44.64       42.96      2.53 o
   0  16   3        0.22        0.96      1.21 o
   1  16   3       18.76       18.90      2.11 o
   2  16   3       25.81       28.38      2.38 o
   3  16   3       30.83       29.34      2.33 o
   0   0   4     1112.93     1140.97      9.45 o
   1   0   4     3952.71     4118.96     16.65 o
   2   0   4      753.98      725.43     10.23 o
   3   0   4     1867.41     1873.51     13.66 o
   4   0   4      113.13      110.32      3.47 o
   5   0   4      315.60      349.38      4.58 o
   6   0   4       51.47       45.57      2.26 o
   7   0   4       18.07       15.06      1.57 o
   8   0   4      130.28      108.32      5.75 o
   9   0   4      373.63      364.98      5.77 o
  10   0   4       24.58       24.38      1.90 o
  11   0   4      235.61      239.98      7.20 o
  12   0   4        0.11        2.15      2.03 o
   0   1   4    14063.67    14478.94     54.03 o
   1   1   4     3874.25     3809.07      9.79 o
   2   1   4     1026.72      972.91      4.66 o
   3   1   4     1319.89     1326.82     13.07 o
   4   1   4     1198.96     1371.19      7.42 o
   5   1   4      170.78      168.71      2.41 o
   6   1   4      344.02      322.73      3.82 o
   7   1   4      106.27      106.61      2.13 o
   8   1   4      102.57      106.37      4.08 o
   9   1   4      193.47      184.12      3.21 o
  10   1   4        7.28        9.80      1.17 o
  11   1   4       43.00       49.70      3.04 o
  12   1   4       59.03       75.93      2.94 o
   0   2   4    10527.31    10602.27     35.78 o
   1   2   4      284.64      290.78      2.95 o
   2   2   4     1208.96     1211.26      5.58 o
   3   2   4       65.74       66.94      1.95 o
   4   2   4     1419.02     1449.83     19.25 o
   5   2   4       27.79       24.53      1.29 o
   6   2   4      437.36      445.84      4.25 o
   7   2   4      636.12      657.98      5.97 o
   8   2   4      662.42      703.22      5.48 o
   9   2   4       15.05       17.74      1.44 o
  10   2   4       25.61       26.67      1.68 o
  11   2   4       16.72       18.35      1.86 o
  12   2   4      240.98      286.05      7.90 o
   0   3   4      205.32      218.54      2.14 o
   1   3   4      479.85      446.82      4.61 o
   2   3   4      154.06      166.15      1.72 o
   3   3   4     1991.29     2089.67     12.24 o
   4   3   4     1477.10     1613.57      9.94 o
   5   3   4       53.37       55.77      2.25 o
   6   3   4       43.16       45.24      2.20 o
   7   3   4      452.86      407.10      4.36 o
   8   3   4      496.80      466.15      6.66 o
   9   3   4       14.62       15.62      1.04 o
  10   3   4       70.00       67.47      3.10 o
  11   3   4      133.14      137.32      5.23 o
   0   4   4     2202.47     2282.98     50.19 o
   1   4   4      703.52      812.15      5.40 o
   2   4   4      413.53      446.35      4.33 o
   3   4   4      389.02      381.12      3.41 o
   4   4   4      119.51      147.30      3.87 o
   5   4   4      105.48      109.25      3.38 o
   6   4   4      522.41      482.78      8.08 o
   7   4   4       41.82       41.07      2.39 o
   8   4   4      470.09      388.24      5.33 o
   9   4   4       31.38       27.11      2.08 o
  10   4   4        5.09        9.11      1.08 o
  11   4   4       13.74       17.15      2.62 o
   0   5   4     3916.77     4164.07     31.02 o
   1   5   4     1225.93     1310.76     12.53 o
   2   5   4       77.14       86.36      3.55 o
   3   5   4      831.05      853.57     13.49 o
   4   5   4      229.64      221.73      3.32 o
   5   5   4       60.80       61.68      2.49 o
   6   5   4      306.64      314.83      5.03 o
   7   5   4      186.30      164.31      5.48 o
   8   5   4      178.05      144.93      4.07 o
   9   5   4       44.75       47.87      2.25 o
  10   5   4       22.15       22.01      2.01 o
  11   5   4        6.44        4.61      1.03 o
   0   6   4     1330.04     1446.32     13.28 o
   1   6   4      201.77      229.20      4.13 o
   2   6   4      252.99      232.43      5.66 o
   3   6   4      511.05      532.92     10.76 o
   4   6   4      178.87      155.49      7.64 o
   5   6   4      173.53      185.26      5.80 o
   6   6   4       25.24       32.49      2.20 o
   7   6   4       17.96       15.45      1.14 o
   8   6   4      113.74      104.56      3.93 o
   9   6   4       75.36       78.83      2.66 o
  10   6   4       45.89       40.19      2.35 o
  11   6   4       21.35       19.80      1.59 o
   0   7   4      120.61      107.11      6.28 o
   1   7   4      195.03      217.23      5.22 o
   2   7   4      206.98      237.39      4.34 o
   3   7   4     1274.88     1355.18     15.14 o
   4   7   4      686.76      723.54     12.83 o
   5   7   4       68.38       76.98      3.18 o
   6   7   4      171.53      170.25      5.10 o
   7   7   4       49.79       42.13      2.28 o
   8   7   4      147.06      132.21      4.13 o
   9   7   4        5.85        4.09      0.86 o
  10   7   4        0.72        2.69      1.27 o
  11   7   4      111.31      137.18      6.74 o
   0   8   4      158.25      185.10     11.54 o
   1   8   4       95.62      106.16      4.16 o
   2   8   4      283.97      287.46      7.35 o
   3   8   4      356.16      326.35      4.33 o
   4   8   4       39.28       36.57      2.08 o
   5   8   4      182.28      177.71      4.94 o
   6   8   4       10.59        9.74      2.41 o
   7   8   4       91.72       95.39     10.28 o
   8   8   4       56.19       56.10      2.71 o
   9   8   4        9.67        9.03      1.78 o
  10   8   4      120.54      127.03      6.49 o
   0   9   4      200.59      209.37      6.26 o
   1   9   4      115.91      121.23      5.33 o
   2   9   4      255.95      246.67      6.45 o
   3   9   4      278.19      248.20      7.36 o
   4   9   4      836.22      854.67     14.92 o
   5   9   4      384.48      399.01      9.61 o
   6   9   4       29.23       26.65      2.10 o
   7   9   4       22.88       22.39      2.91 o
   8   9   4       24.79       27.13      3.78 o
   9   9   4       49.02       44.31      2.99 o
  10   9   4        2.56        4.46      1.39 o
   0  10   4       18.11       27.01      3.30 o
   1  10   4      395.38      401.36      7.48 o
   2  10   4      145.82      147.01      4.82 o
   3  10   4       41.33       42.01      3.23 o
   4  10   4       38.67       44.02      2.52 o
   5  10   4       58.15       58.59      2.67 o
   6  10   4       76.36       81.06      3.80 o
   7  10   4      113.21      102.60      6.44 o
   8  10   4       90.91       76.00      3.42 o
   9  10   4       20.25       21.93      1.87 o
   0  11   4     1007.05     1015.41     11.86 o
   1  11   4      221.69      217.46      6.49 o
   2  11   4      330.64      289.07     11.58 o
   3  11   4       74.26       76.14      3.40 o
   4  11   4      238.10      238.55      5.02 o
   5  11   4        9.56        8.81      1.17 o
   6  11   4       19.18       15.44      1.97 o
   7  11   4        5.56        2.87      1.07 o
   8  11   4      106.74       97.12      5.47 o
   9  11   4        7.77        9.41      2.47 o
   0  12   4      141.51      151.79      8.50 o
   1  12   4      185.67      172.52      5.49 o
   2  12   4      164.97      164.95      5.01 o
   3  12   4       35.12       39.27      3.04 o
   4  12   4       21.54       18.44      2.99 o
   5  12   4        6.42        6.88      1.88 o
   6  12   4       15.72       12.92      2.07 o
   7  12   4       13.76       14.41      1.65 o
   8  12   4       67.07       53.50      4.04 o
   0  13   4       58.29       60.96      6.07 o
   1  13   4       29.75       21.24      1.90 o
   2  13   4       31.26       32.41      2.14 o
   3  13   4       72.41       69.78      3.45 o
   4  13   4      178.86      187.94      6.76 o
   5  13   4      145.89      152.46      5.85 o
   6  13   4       44.76       47.11      3.07 o
   7  13   4       21.97       24.99      2.47 o
   0  14   4      227.12      208.24     11.99 o
   1  14   4       98.81       92.08      5.49 o
   2  14   4       59.32       54.09      3.89 o
   3  14   4       31.09       39.15      2.59 o
   4  14   4      601.36      623.35     14.27 o
   5  14   4       75.77       70.74      4.89 o
   6  14   4       32.75       26.69      1.92 o
   0  15   4      209.25      180.23     10.39 o
   1  15   4       20.83       20.68      1.87 o
   2  15   4      135.50      130.77      7.61 o
   3  15   4       34.66       35.99      3.26 o
   4  15   4      188.01      167.58      6.76 o
   5  15   4       43.13       38.47      2.16 o
   0  16   4        6.13        6.10      1.73 o
   1  16   4        0.14        2.90      1.79 o
   2  16   4       30.59       32.88      2.05 o
   3  16   4       52.95       51.58      2.58 o
   1   0   5     2440.03     2392.37      9.92 o
   2   0   5      463.71      524.13      3.22 o
   3   0   5      150.72      177.59      4.08 o
   4   0   5     1999.19     2116.12     41.33 o
   5   0   5       14.17        9.26      1.13 o
   6   0   5       77.38       72.89      3.36 o
   7   0   5       23.83       36.03      3.14 o
   8   0   5       22.75       19.02      1.62 o
   9   0   5        4.51        3.39      0.92 o
  10   0   5       53.65       63.59      3.70 o
  11   0   5       70.70       73.29      5.76 o
  12   0   5      114.51      152.12      8.34 o
   0   1   5     3564.18     3567.42     53.65 o
   1   1   5      293.53      287.04      1.71 o
   2   1   5      168.08      175.82      1.92 o
   3   1   5       45.06       46.25      1.96 o
   4   1   5      313.65      304.85      3.05 o
   5   1   5      122.46      132.26      2.38 o
   6   1   5      359.43      353.33      3.51 o
   7   1   5      555.06      574.81      4.93 o
   8   1   5      129.44      124.10      4.33 o
   9   1   5       39.78       40.81      2.66 o
  10   1   5       12.87        9.59      1.35 o
  11   1   5       49.70       50.83      2.74 o
  12   1   5       14.92       12.73      1.44 o
   0   2   5     3253.33     3559.58     14.51 o
   1   2   5     2518.40     2566.11     22.74 o
   2   2   5     1911.90     1946.44      9.65 o
   3   2   5      554.46      511.56      2.98 o
   4   2   5      271.67      291.05      3.24 o
   5   2   5      210.51      213.85      3.50 o
   6   2   5      387.75      386.39      6.22 o
   7   2   5      326.41      316.50      4.17 o
   8   2   5      318.59      298.09      4.97 o
   9   2   5       40.07       31.71      1.97 o
  10   2   5       17.82       17.29      1.48 o
  11   2   5       45.38       50.60      3.96 o
   0   3   5     3529.35     3457.38     69.09 o
   1   3   5        1.67        2.36      0.30 o
   2   3   5      193.13      150.28      2.00 o
   3   3   5     1210.61     1273.12      5.87 o
   4   3   5      267.71      252.29      3.44 o
   5   3   5      200.48      206.14      2.13 o
   6   3   5      110.47       86.86      3.56 o
   7   3   5      539.61      541.08      5.60 o
   8   3   5      844.16      890.51      9.88 o
   9   3   5      147.26      136.96      5.08 o
  10   3   5       96.31      103.00      3.78 o
  11   3   5        8.01        5.62      1.45 o
   0   4   5     8903.42     9662.68    221.02 o
   1   4   5      523.20      499.83      8.09 o
   2   4   5      499.95      557.51      5.25 o
   3   4   5      378.88      422.09      4.45 o
   4   4   5      191.76      158.18      2.45 o
   5   4   5      407.26      409.53      4.88 o
   6   4   5      455.99      423.53      4.44 o
   7   4   5      194.67      154.22      5.84 o
   8   4   5     1013.99     1043.76      7.10 o
   9   4   5      209.06      213.04      6.15 o
  10   4   5       62.27       59.02      3.10 o
  11   4   5       18.26       21.45      1.83 o
   0   5   5     5064.80     5594.81    256.22 o
   1   5   5      499.41      536.70      7.68 o
   2   5   5       82.47       82.93      3.40 o
   3   5   5      144.60      137.50      3.95 o
   4   5   5      502.56      548.99      9.84 o
   5   5   5      108.03      104.49      3.71 o
   6   5   5       60.45       61.69      2.48 o
   7   5   5      311.83      295.82      3.18 o
   8   5   5     1048.08     1068.02     18.62 o
   9   5   5       24.47       27.36      2.17 o
  10   5   5       15.54       15.35      2.35 o
  11   5   5       35.89       34.63      2.31 o
   0   6   5       87.37      120.66      7.87 o
   1   6   5      613.99      564.82      8.63 o
   2   6   5       40.91       34.71      1.53 o
   3   6   5      530.00      522.68      7.94 o
   4   6   5      332.24      331.97      5.42 o
   5   6   5      637.17      662.27     11.90 o
   6   6   5      630.41      611.40     17.46 o
   7   6   5      338.26      357.60     10.97 o
   8   6   5        9.91        7.36      1.41 o
   9   6   5       12.22        5.33      0.99 o
  10   6   5       19.84       12.65      1.54 o
  11   6   5       43.31       44.04      3.59 o
   0   7   5      129.78      111.25      5.50 o
   1   7   5      136.33      146.93      5.14 o
   2   7   5      674.05      696.13      9.02 o
   3   7   5      120.58      119.25      4.87 o
   4   7   5      125.29      137.06      8.69 o
   5   7   5       27.53       31.04      2.45 o
   6   7   5      153.83      165.67      4.67 o
   7   7   5        5.66        3.99      0.87 o
   8   7   5       19.14       17.76      1.59 o
   9   7   5       18.08       10.02      1.62 o
  10   7   5        6.38        8.03      1.22 o
   0   8   5      125.59      138.60      7.03 o
   1   8   5      136.83      146.07      5.46 o
   2   8   5      491.04      491.96     11.59 o
   3   8   5      192.98      198.04      6.72 o
   4   8   5     1067.40     1176.69     21.15 o
   5   8   5       58.38       59.54      3.33 o
   6   8   5      298.51      305.91      5.78 o
   7   8   5       32.74       38.52      2.63 o
   8   8   5       40.01       34.85      2.88 o
   9   8   5        6.67        4.21      1.06 o
  10   8   5       35.30       35.56      2.37 o
   0   9   5       16.59       22.32      2.91 o
   1   9   5      298.94      276.41      9.06 o
   2   9   5      210.13      203.36      5.20 o
   3   9   5       96.11       97.62      3.96 o
   4   9   5     1549.96     1598.49     21.37 o
   5   9   5       66.01       79.12      3.17 o
   6   9   5       65.27       65.87      2.70 o
   7   9   5       10.83       12.38      1.28 o
   8   9   5       93.00       91.54      4.56 o
   9   9   5        0.33        2.76      1.28 o
  10   9   5       12.86       12.98      1.67 o
   0  10   5        7.63       10.52      1.83 o
   1  10   5      450.62      443.05      6.87 o
   2  10   5        1.27        3.35      0.85 o
   3  10   5       41.03       39.87      2.58 o
   4  10   5     1220.67     1238.57     13.38 o
   5  10   5      151.51      167.13      6.20 o
   6  10   5      193.23      183.60      6.08 o
   7  10   5       18.85       12.48      1.55 o
   8  10   5       15.85       17.16      1.56 o
   9  10   5        1.14        3.56      1.41 o
   0  11   5      296.74      269.86     21.46 o
   1  11   5      102.85      106.54      4.63 o
   2  11   5       34.37       34.91      2.16 o
   3  11   5        6.31        4.64      0.93 o
   4  11   5       99.59      105.89      3.89 o
   5  11   5        4.05        6.09      0.88 o
   6  11   5        8.33        9.32      1.19 o
   7  11   5      138.47      128.52      5.06 o
   8  11   5       13.06       11.49      1.33 o
   0  12   5      327.47      288.39     16.89 o
   1  12   5      121.59      119.05      6.20 o
   2  12   5      181.05      159.91      8.54 o
   3  12   5       32.02       35.45      2.14 o
   4  12   5       75.74       81.81      3.37 o
   5  12   5       52.13       52.01      5.37 o
   6  12   5       10.97       13.23      2.65 o
   7  12   5        9.70        8.74      1.29 o
   8  12   5       59.21       58.54      4.49 o
   0  13   5       56.13       47.89      7.03 o
   1  13   5      113.17      108.47      4.58 o
   2  13   5       39.83       45.42      3.24 o
   3  13   5       77.08       79.63      4.35 o
   4  13   5        2.23        7.01      1.61 o
   5  13   5       37.25       35.52      2.24 o
   6  13   5       52.35       48.00      3.13 o
   7  13   5       12.42       18.56      1.52 o
   0  14   5        0.65        1.47      2.54 o
   1  14   5       27.88       27.61      2.90 o
   2  14   5       23.39       21.48      2.13 o
   3  14   5        1.61        2.26      1.04 o
   4  14   5       54.97       53.89      3.95 o
   5  14   5       31.87       33.47      2.01 o
   6  14   5        4.71        2.48      1.82 o
   0  15   5        9.77       12.06      1.85 o
   1  15   5       17.41       11.68      1.44 o
   2  15   5        6.88        5.92      1.10 o
   3  15   5      175.87      181.58      8.12 o
   4  15   5      185.12      181.77      6.53 o
   0  16   5        3.18        4.76      1.31 o
   1  16   5        6.48        4.02      1.20 o
   2  16   5        1.13        1.83      0.92 o
   0   0   6      199.23      262.94      3.81 o
   1   0   6      252.36      231.04      1.94 o
   2   0   6      995.53     1018.64      8.33 o
   3   0   6        2.36        4.04      0.63 o
   4   0   6      284.18      246.15      6.91 o
   5   0   6       86.40       66.64      5.09 o
   6   0   6        8.86        6.97      0.68 o
   7   0   6      234.84      246.50      4.88 o
   8   0   6       90.30      114.87      5.28 o
   9   0   6       14.18       13.36      2.10 o
  10   0   6        9.16        6.71      2.72 o
  11   0   6       26.97       32.99      3.64 o
   0   1   6      666.44      713.46      3.94 o
   1   1   6      791.32      783.74      3.54 o
   2   1   6       68.89       72.10      1.36 o
   3   1   6      153.51      154.98      2.45 o
   4   1   6     2211.72     2496.53     26.05 o
   5   1   6      138.87      149.38      2.17 o
   6   1   6       17.83       16.08      0.96 o
   7   1   6      262.44      227.28      3.23 o
   8   1   6      197.50      188.68      3.65 o
   9   1   6      402.40      415.91      5.98 o
  10   1   6       31.32       29.76      2.17 o
  11   1   6        2.43        4.81      0.88 o
   0   2   6        9.18        8.22      0.99 o
   1   2   6      427.39      421.87      2.36 o
   2   2   6     1184.30     1203.85      5.35 o
   3   2   6      591.79      628.98      3.69 o
   4   2   6      817.77      902.98      7.07 o
   5   2   6      104.71       96.21      6.87 o
   6   2   6       26.91       19.64      1.70 o
   7   2   6      102.59      102.51      3.35 o
   8   2   6        5.53        4.01      0.71 o
   9   2   6      150.19      136.95      5.89 o
  10   2   6       16.93       20.37      2.10 o
  11   2   6       37.00       34.59      2.84 o
   0   3   6    11046.99    11515.28    307.16 o
   1   3   6     1245.83     1396.47     10.10 o
   2   3   6     1253.87     1334.79     12.19 o
   3   3   6       97.60       84.72      2.28 o
   4   3   6      192.18      147.11      1.90 o
   5   3   6      114.94      113.51      5.35 o
   6   3   6      110.99      115.97      4.70 o
   7   3   6      137.45      137.85      3.61 o
   8   3   6      144.53      122.05      3.32 o
   9   3   6        0.57        0.63      0.74 o
  10   3   6        1.59        4.62      0.98 o
  11   3   6       23.70       26.14      1.92 o
   0   4   6     8503.82     9195.63    237.23 o
   1   4   6      637.59      635.59     11.93 o
   2   4   6      151.29      138.89      2.87 o
   3   4   6      228.83      220.46      2.25 o
   4   4   6      297.53      316.19      2.87 o
   5   4   6      233.09      227.00      3.95 o
   6   4   6       37.48       48.67      2.02 o
   7   4   6      456.13      466.69      7.29 o
   8   4   6      299.79      272.25      3.77 o
   9   4   6       35.47       32.24      1.88 o
  10   4   6        9.59        6.37      0.97 o
  11   4   6       43.06       40.17      2.29 o
   0   5   6       23.85       21.73      1.51 o
   1   5   6      213.52      218.04      2.72 o
   2   5   6      279.85      302.63      5.44 o
   3   5   6      330.68      302.72      3.95 o
   4   5   6       51.27       45.57      3.25 o
   5   5   6      201.37      207.98      2.58 o
   6   5   6       71.32       78.68      3.24 o
   7   5   6      113.18      129.44      3.80 o
   8   5   6       22.14       26.16      1.65 o
   9   5   6       41.09       44.08      2.11 o
  10   5   6       71.25       68.55      3.03 o
  11   5   6       44.17       44.21      2.69 o
   0   6   6        2.60        1.28      0.43 o
   1   6   6      382.63      375.40      7.24 o
   2   6   6      383.33      359.65      4.21 o
   3   6   6      121.63      107.65      4.37 o
   4   6   6     1173.23     1201.63      8.02 o
   5   6   6      175.08      159.92      6.98 o
   6   6   6      124.44      130.75      4.69 o
   7   6   6      467.32      459.86      8.20 o
   8   6   6      294.33      268.91      6.08 o
   9   6   6       48.19       48.79      2.76 o
  10   6   6       81.15       86.80      3.60 o
  11   6   6       10.97        7.29      1.36 o
   0   7   6       62.77       67.25      5.72 o
   1   7   6      174.25      155.11      4.83 o
   2   7   6     1354.21     1481.15     21.41 o
   3   7   6       36.23       35.22      1.96 o
   4   7   6     1125.67     1118.91     15.07 o
   5   7   6      252.23      233.90      8.54 o
   6   7   6       71.53       67.99      2.89 o
   7   7   6       53.81       49.39      2.88 o
   8   7   6       47.01       45.98      2.80 o
   9   7   6        6.62        5.74      1.09 o
  10   7   6      117.57      115.99      5.65 o
   0   8   6        8.91       11.33      1.10 o
   1   8   6      256.14      246.03     11.38 o
   2   8   6      174.40      151.09      6.76 o
   3   8   6      119.57      124.75      3.73 o
   4   8   6      137.04      138.22      4.08 o
   5   8   6      323.06      318.34      5.13 o
   6   8   6       90.51      100.59      3.88 o
   7   8   6       19.70       18.58      2.31 o
   8   8   6       36.13       32.86      1.96 o
   9   8   6        4.67        3.18      0.88 o
  10   8   6       22.28       22.02      2.13 o
   0   9   6       67.18       78.00      6.56 o
   1   9   6       71.52       72.96      4.05 o
   2   9   6        6.11        8.61      1.26 o
   3   9   6      358.90      367.11      6.21 o
   4   9   6      943.66      983.79     15.02 o
   5   9   6        0.66        3.87      3.04 o
   6   9   6        4.79        6.88      1.58 o
   7   9   6       35.81       37.36      2.41 o
   8   9   6      144.71      143.83      8.43 o
   9   9   6       19.32       15.52      2.37 o
   0  10   6      105.81      100.55      5.35 o
   1  10   6      202.34      206.67      8.49 o
   2  10   6       35.02       45.39      3.12 o
   3  10   6      224.03      209.03      6.22 o
   4  10   6       89.07      107.36      4.28 o
   5  10   6       18.34       17.32      1.54 o
   6  10   6       30.38       33.67      2.25 o
   7  10   6       32.25       32.78      1.96 o
   8  10   6       10.47       13.17      1.33 o
   9  10   6       50.14       55.86      3.61 o
   0  11   6      143.91      153.14     11.64 o
   1  11   6       96.18       76.60      5.75 o
   2  11   6       15.47       12.83      1.07 o
   3  11   6      120.46      110.17      4.23 o
   4  11   6       50.12       36.53      2.18 o
   5  11   6      253.09      260.08      8.31 o
   6  11   6       43.71       43.15      2.38 o
   7  11   6       24.72       24.97      2.25 o
   8  11   6      138.71      136.12      5.10 o
   0  12   6       32.50       32.52      4.50 o
   1  12   6        0.83        1.82      0.91 o
   2  12   6       67.54       60.89      3.01 o
   3  12   6      134.71      124.60      7.00 o
   4  12   6       20.84       20.66      1.58 o
   5  12   6        3.19        3.12      1.30 o
   6  12   6       23.24       20.87      2.19 o
   7  12   6      107.38      102.48      6.78 o
   0  13   6        1.88        2.51      1.74 o
   1  13   6      111.88      102.09      5.50 o
   2  13   6       28.65       26.46      2.21 o
   3  13   6       13.05       15.93      1.81 o
   4  13   6       33.95       36.34      2.00 o
   5  13   6       20.15       20.82      1.73 o
   6  13   6       11.20        9.01      1.36 o
   7  13   6       48.77       43.64      2.62 o
   0  14   6       80.28       69.50      7.09 o
   1  14   6       73.54       67.86      5.33 o
   2  14   6       80.85       79.00      4.24 o
   3  14   6       52.82       51.24      3.14 o
   4  14   6      112.45      103.25      5.47 o
   5  14   6      191.02      193.20      9.86 o
   0  15   6       27.00       25.62      5.75 o
   1  15   6        6.01        4.60      0.97 o
   2  15   6       17.32       20.76      2.25 o
   3  15   6       34.07       25.07      1.91 o
   4  15   6      140.30      131.04      5.73 o
   0  16   6       44.61       33.78      6.18 o
   1  16   6       29.23       28.00      2.63 o
   1   0   7      799.13      839.17      5.09 o
   2   0   7       41.75       51.04      1.76 o
   3   0   7      157.54      145.94      1.27 o
   4   0   7     3603.56     3976.94     31.31 o
   5   0   7      277.30      291.85      4.04 o
   6   0   7        7.05        6.69      1.00 o
   7   0   7       79.51       74.38      4.30 o
   8   0   7      359.97      390.93      5.80 o
   9   0   7        4.60        6.13      1.38 o
  10   0   7        9.08       12.46      2.98 o
  11   0   7       58.09       75.06      7.40 o
   0   1   7      626.95      640.15      3.42 o
   1   1   7      362.83      328.26      2.90 o
   2   1   7      112.89      116.44      1.35 o
   3   1   7      260.03      275.21      2.72 o
   4   1   7        4.20        4.63      0.48 o
   5   1   7      198.54      200.76      3.61 o
   6   1   7       95.21       90.96      4.15 o
   7   1   7       36.26       32.06      1.85 o
   8   1   7       17.02        9.84      0.87 o
   9   1   7       67.53       51.51      4.53 o
  10   1   7       34.67       39.41      3.51 o
  11   1   7       17.09       14.68      1.66 o
   0   2   7      153.55      155.63      2.04 o
   1   2   7      676.81      676.64      5.94 o
   2   2   7      527.98      536.28      3.28 o
   3   2   7      390.73      424.50      3.79 o
   4   2   7      163.07      207.67      2.95 o
   5   2   7       60.78       67.14      2.71 o
   6   2   7       45.19       50.74      2.87 o
   7   2   7       72.13       73.15      4.17 o
   8   2   7      619.53      598.17      6.18 o
   9   2   7       83.01       77.89      3.34 o
  10   2   7       40.26       39.08      3.49 o
  11   2   7       55.21       71.13      5.25 o
   0   3   7      595.91      638.77      6.47 o
   1   3   7     1104.09     1165.93      6.60 o
   2   3   7       17.84       20.38      0.82 o
   3   3   7       28.90       26.84      1.92 o
   4   3   7      122.91      125.19      4.54 o
   5   3   7      491.01      502.97      5.31 o
   6   3   7      371.26      341.85      5.72 o
   7   3   7       18.67       13.76      1.76 o
   8   3   7      185.42      185.60      7.16 o
   9   3   7       55.76       55.50      3.12 o
  10   3   7       19.34       18.43      2.22 o
  11   3   7       37.08       32.27      2.24 o
   0   4   7     4343.44     4568.80     47.54 o
   1   4   7     1107.22     1224.82     19.35 o
   2   4   7      224.36      221.04      4.27 o
   3   4   7       89.39       73.47      4.24 o
   4   4   7       65.44       57.17      3.07 o
   5   4   7       32.20       30.87      2.10 o
   6   4   7      156.74      163.52      4.64 o
   7   4   7       15.41       14.94      1.47 o
   8   4   7      868.22      914.25     15.17 o
   9   4   7      162.94      189.18      6.63 o
  10   4   7       23.88       26.24      2.04 o
  11   4   7        3.78        5.50      1.33 o
   0   5   7     5181.83     5597.93    159.77 o
   1   5   7       21.75       28.01      1.40 o
   2   5   7     1323.62     1362.85     17.40 o
   3   5   7      460.19      394.18      5.23 o
   4   5   7      116.60      106.37      5.12 o
   5   5   7      715.78      699.55      6.82 o
   6   5   7        0.91        2.46      0.67 o
   7   5   7      151.67      124.95      3.77 o
   8   5   7      618.99      615.02      8.23 o
   9   5   7      202.44      201.52      5.83 o
  10   5   7      133.94      113.16      7.48 o
  11   5   7       29.36       31.01      2.21 o
   0   6   7       98.29      108.04      7.42 o
   1   6   7       58.41       68.49      2.96 o
   2   6   7      124.02      121.29      5.10 o
   3   6   7      254.82      206.96      4.95 o
   4   6   7       34.36       27.27      2.18 o
   5   6   7      286.18      259.68      8.87 o
   6   6   7        0.30        1.68      0.61 o
   7   6   7        9.97       11.40      1.29 o
   8   6   7       91.12      115.40      4.63 o
   9   6   7       12.47       13.14      1.58 o
  10   6   7       45.74       43.67      2.80 o
   0   7   7       21.09       17.97      2.13 o
   1   7   7      522.01      550.50     10.03 o
   2   7   7      230.66      235.71      4.92 o
   3   7   7      631.74      607.47      9.63 o
   4   7   7       19.98       25.90      2.12 o
   5   7   7       78.09       81.34      3.66 o
   6   7   7       32.80       27.12      1.66 o
   7   7   7      223.39      246.74     10.83 o
   8   7   7       63.05       62.94      2.71 o
   9   7   7       42.14       36.19      2.71 o
  10   7   7       19.42       18.28      1.71 o
   0   8   7      266.38      296.46      6.05 o
   1   8   7        0.66        1.78      0.79 o
   2   8   7      121.81      113.65      3.79 o
   3   8   7      279.72      281.88      6.69 o
   4   8   7     2559.43     2662.11     42.35 o
   5   8   7      109.96      115.83      4.87 o
   6   8   7      121.22      104.20      6.34 o
   7   8   7       78.87       76.59      3.82 o
   8   8   7       51.10       48.63      2.81 o
   9   8   7       46.95       50.87      4.58 o
  10   8   7       63.02       60.06      3.94 o
   0   9   7      118.09      107.25     10.24 o
   1   9   7      108.09      116.86      6.53 o
   2   9   7       53.17       47.79      2.59 o
   3   9   7      391.78      405.12      9.71 o
   4   9   7      283.04      276.57      6.25 o
   5   9   7       10.07        9.54      1.88 o
   6   9   7       15.67       15.57      1.56 o
   7   9   7        3.12        4.33      1.08 o
   8   9   7        3.48        1.75      0.71 o
   9   9   7       27.77       30.74      2.10 o
   0  10   7       42.67       31.98      4.63 o
   1  10   7       39.49       37.65      1.93 o
   2  10   7       17.94       19.99      1.26 o
   3  10   7       76.86       77.90      3.02 o
   4  10   7       24.24       20.87      1.48 o
   5  10   7       24.43       22.16      1.63 o
   6  10   7        2.80        5.15      0.88 o
   7  10   7        8.45        8.94      1.81 o
   8  10   7       32.48       34.49      2.33 o
   9  10   7       13.21       11.47      1.79 o
   0  11   7       23.68       32.23      4.03 o
   1  11   7       81.92       77.22      5.59 o
   2  11   7       28.77       29.08      2.47 o
   3  11   7       44.21       43.02      3.49 o
   4  11   7       93.54       81.05      3.69 o
   5  11   7      106.89      107.72      4.81 o
   6  11   7       29.53       32.20      2.01 o
   7  11   7       40.32       39.04      2.65 o
   8  11   7      154.86      195.75      9.39 o
   0  12   7       55.30       35.82      6.33 o
   1  12   7       50.36       47.27      2.78 o
   2  12   7      114.62      116.89      4.88 o
   3  12   7      117.27      104.58      5.31 o
   4  12   7       38.08       39.40      2.30 o
   5  12   7      109.57      113.17      4.63 o
   6  12   7       42.44       37.52      3.09 o
   7  12   7       58.23       54.82      3.80 o
   0  13   7      505.22      453.10     20.00 o
   1  13   7       21.30       18.56      1.86 o
   2  13   7       12.89       19.91      2.93 o
   3  13   7       13.38       12.46      1.49 o
   4  13   7       99.91      105.73      5.98 o
   5  13   7      130.99      124.03      6.17 o
   6  13   7       11.82        9.79      2.32 o
   0  14   7        7.17       10.17      2.17 o
   1  14   7        8.18        7.76      1.13 o
   2  14   7       26.73       26.34      2.56 o
   3  14   7       39.46       35.50      2.58 o
   4  14   7        2.90        6.16      1.15 o
   5  14   7       40.39       49.20      3.49 o
   0  15   7       13.79        7.52      1.67 o
   1  15   7       58.98       56.60      3.54 o
   2  15   7       30.43       32.24      3.50 o
   3  15   7        9.04        5.72      1.64 o
   0   0   8      124.73      141.79      2.11 o
   1   0   8      788.14      831.77     11.77 o
   2   0   8      213.84      218.86      2.99 o
   3   0   8      115.86      101.43      3.65 o
   4   0   8     1152.44     1151.32     15.05 o
   5   0   8      152.80      132.00      3.77 o
   6   0   8       13.23       14.64      2.13 o
   7   0   8       81.30       80.68      7.54 o
   8   0   8      125.31      129.49      9.51 o
   9   0   8       73.89       73.01      7.50 o
  10   0   8        9.57        7.61      1.98 o
  11   0   8        5.15        8.22      2.82 o
   0   1   8      402.31      443.17      6.59 o
   1   1   8      916.81      969.61      4.39 o
   2   1   8      136.55      103.89      1.18 o
   3   1   8       46.05       46.16      1.74 o
   4   1   8       87.52       85.01      3.38 o
   5   1   8      152.66      151.75      4.31 o
   6   1   8      530.56      542.69      8.27 o
   7   1   8       12.65        9.32      1.03 o
   8   1   8       49.06       45.26      2.99 o
   9   1   8      207.97      210.84     10.49 o
  10   1   8       39.13       49.90      3.29 o
  11   1   8       26.93       31.32      3.25 o
   0   2   8      691.09      731.31      4.58 o
   1   2   8      152.65      161.73      1.55 o
   2   2   8      255.96      220.34      2.42 o
   3   2   8      204.90      190.36      2.55 o
   4   2   8      367.75      351.76      4.22 o
   5   2   8       58.08       70.61      3.19 o
   6   2   8       79.50       76.74      3.27 o
   7   2   8      347.86      309.95      5.00 o
   8   2   8      121.92      109.80      4.05 o
   9   2   8       46.17       51.94      3.43 o
  10   2   8       29.51       29.63      2.21 o
  11   2   8       30.12       28.11      2.11 o
   0   3   8      768.13      890.33     14.95 o
   1   3   8      214.58      194.41      2.90 o
   2   3   8      112.51      114.98      5.06 o
   3   3   8      219.27      216.10      2.95 o
   4   3   8      106.01       99.50      3.32 o
   5   3   8       60.39       61.95      3.07 o
   6   3   8      570.61      521.40      5.82 o
   7   3   8       65.76       56.42      2.56 o
   8   3   8      756.57      700.43     10.11 o
   9   3   8       82.64       76.18      5.05 o
  10   3   8       57.26       56.15      3.21 o
  11   3   8        4.51       10.19      1.33 o
   0   4   8        2.92        5.69      2.05 o
   1   4   8      193.03      210.50      3.56 o
   2   4   8       89.10       73.34      3.38 o
   3   4   8      959.44      974.68      7.61 o
   4   4   8      228.63      228.76      3.61 o
   5   4   8      122.80      146.19      4.73 o
   6   4   8      334.91      310.12      4.97 o
   7   4   8      502.65      495.31     10.20 o
   8   4   8      171.79      147.45      6.41 o
   9   4   8       10.13        8.03      1.16 o
  10   4   8       35.51       36.94      2.40 o
  11   4   8       37.23       37.78      2.61 o
   0   5   8      974.09      997.57     22.52 o
   1   5   8     1309.97     1485.27     20.39 o
   2   5   8       62.08       71.22      3.36 o
   3   5   8       11.94       13.76      1.32 o
   4   5   8      438.40      444.41      5.72 o
   5   5   8       95.70      103.10      3.59 o
   6   5   8       77.67       90.96      3.97 o
   7   5   8       89.78       92.42      3.36 o
   8   5   8       62.48       81.89      4.22 o
   9   5   8       22.84       23.97      2.17 o
  10   5   8       13.65       12.48      1.43 o
   0   6   8     4392.28     4704.89    316.58 o
   1   6   8     1300.33     1379.78     49.05 o
   2   6   8      100.20       91.81      3.92 o
   3   6   8       91.41       84.45      5.56 o
   4   6   8     1569.98     1502.14     46.24 o
   5   6   8      136.37      119.76      7.24 o
   6   6   8      344.00      356.35      9.09 o
   7   6   8      161.83      155.51      5.19 o
   8   6   8      287.93      263.59     10.11 o
   9   6   8       91.29       84.40      3.56 o
  10   6   8       11.05       15.23      2.56 o
   0   7   8      910.03      960.53     56.39 o
   1   7   8      158.39      144.29      4.34 o
   2   7   8      199.92      205.41      4.40 o
   3   7   8       65.01       61.88      4.45 o
   4   7   8     1491.33     1520.02     18.29 o
   5   7   8       66.10       65.78      3.85 o
   6   7   8      135.19      148.65      5.58 o
   7   7   8      136.20      137.58      5.47 o
   8   7   8      406.79      393.94     16.58 o
   9   7   8      105.80      100.87      4.73 o
  10   7   8       54.97       57.75      3.64 o
   0   8   8      200.24      207.28      4.48 o
   1   8   8      124.55      117.45     10.88 o
   2   8   8      123.25      150.26      6.14 o
   3   8   8      244.94      237.79      8.00 o
   4   8   8      352.41      284.92      9.97 o
   5   8   8       57.03       56.49      2.77 o
   6   8   8       89.55       86.84      4.44 o
   7   8   8       27.16       21.85      1.61 o
   8   8   8      148.31      163.77      3.90 o
   9   8   8       82.01       91.48      6.17 o
   0   9   8      684.01      564.70     13.33 o
   1   9   8      475.05      469.03      8.44 o
   2   9   8      351.66      320.52      4.62 o
   3   9   8      333.52      326.48      8.68 o
   4   9   8      428.14      428.85      6.38 o
   5   9   8       57.63       56.21      2.83 o
   6   9   8       13.22        9.50      1.15 o
   7   9   8       45.05       43.11      3.30 o
   8   9   8       27.18       32.25      3.38 o
   9   9   8       38.55       39.15      2.67 o
   0  10   8        4.60        6.95      0.91 o
   1  10   8       56.35       47.28      4.03 o
   2  10   8      164.81      146.91      9.26 o
   3  10   8        9.14       11.06      2.20 o
   4  10   8      116.35      120.63      7.01 o
   5  10   8       53.83       49.14      2.95 o
   6  10   8        7.99        6.72      1.10 o
   7  10   8       19.61       26.41      2.15 o
   8  10   8       23.06       20.69      2.26 o
   0  11   8      271.70      216.23     13.47 o
   1  11   8        2.59        1.94      1.07 o
   2  11   8       82.23       81.80      5.22 o
   3  11   8        3.08        2.65      0.93 o
   4  11   8      248.95      227.92      8.68 o
   5  11   8        5.60        4.75      1.13 o
   6  11   8        1.88        8.03      1.18 o
   7  11   8       68.78       78.43      5.28 o
   8  11   8       22.98       24.42      1.95 o
   0  12   8      105.53       93.76      7.84 o
   1  12   8      181.75      155.63      8.48 o
   2  12   8       17.05       17.69      1.97 o
   3  12   8       31.96       35.86      3.62 o
   4  12   8       34.81       35.99      2.14 o
   5  12   8       15.23       18.35      1.93 o
   6  12   8        1.10        5.55      1.09 o
   7  12   8       11.01       10.74      1.37 o
   0  13   8        0.97        3.64      1.79 o
   1  13   8        5.95        6.66      1.47 o
   2  13   8       16.15       16.09      3.97 o
   3  13   8       78.96       94.16      7.48 o
   4  13   8       67.91       67.05      4.32 o
   5  13   8       60.39       67.23      4.36 o
   6  13   8       35.10       33.34      2.58 o
   0  14   8        0.04        1.31      2.45 o
   1  14   8        7.85        6.67      1.52 o
   2  14   8       22.54       24.53      2.60 o
   3  14   8      148.07      168.45     10.67 o
   4  14   8       17.39       15.89      2.08 o
   0  15   8       16.87       16.33      2.17 o
   1  15   8       21.85       23.42      3.36 o
   2  15   8       18.05       15.92      1.31 o
   3  15   8        2.67        5.98      1.40 o
   1   0   9     1017.61     1094.53      7.96 o
   2   0   9       46.42       52.52      4.18 o
   3   0   9      260.29      272.33      4.57 o
   4   0   9      177.71      192.13      3.68 o
   5   0   9      134.89      132.06      3.54 o
   6   0   9       45.14       42.52      3.10 o
   7   0   9       25.90       33.38      2.94 o
   8   0   9      223.30      232.38     11.92 o
   9   0   9       23.21       19.19      3.42 o
  10   0   9       76.61       88.15      6.66 o
  11   0   9       77.45       71.51      6.51 o
   0   1   9     1627.11     1813.29     19.12 o
   1   1   9       38.80       45.64      1.33 o
   2   1   9      256.70      247.79      2.38 o
   3   1   9      458.14      502.00      6.56 o
   4   1   9      698.36      747.25     10.59 o
   5   1   9      263.45      256.26      3.70 o
   6   1   9      106.43       91.05      6.13 o
   7   1   9       57.71       54.57      2.43 o
   8   1   9      237.53      235.97     10.61 o
   9   1   9       10.97       14.43      1.78 o
  10   1   9        8.53        7.55      1.87 o
  11   1   9       11.12       13.16      2.39 o
   0   2   9     3883.70     4128.21     46.49 o
   1   2   9      342.72      337.58      3.53 o
   2   2   9      233.71      230.64      2.84 o
   3   2   9      679.83      666.62      5.65 o
   4   2   9      855.32      885.45      5.94 o
   5   2   9      373.67      373.26      4.84 o
   6   2   9      131.50      141.71      3.70 o
   7   2   9      254.53      241.21      4.56 o
   8   2   9      178.17      156.49      4.41 o
   9   2   9      103.65       96.88      5.24 o
  10   2   9       17.24       25.84      1.79 o
  11   2   9       22.44       23.36      1.91 o
   0   3   9        8.36        7.84      0.63 o
   1   3   9      278.63      297.95      3.30 o
   2   3   9       99.87       95.73      3.39 o
   3   3   9       33.58       37.04      2.14 o
   4   3   9      590.41      620.84      6.54 o
   5   3   9      396.15      379.41      4.91 o
   6   3   9      297.40      254.88      4.29 o
   7   3   9      325.71      306.97      5.85 o
   8   3   9      114.82      105.51      4.71 o
   9   3   9       13.70       12.25      1.48 o
  10   3   9       77.49       82.98      5.96 o
   0   4   9       99.50      116.64      7.61 o
   1   4   9      113.90       92.18      4.40 o
   2   4   9      189.41      162.96      3.41 o
   3   4   9      205.01      228.04      3.03 o
   4   4   9       36.95       34.91      1.84 o
   5   4   9      855.84      911.20     13.13 o
   6   4   9      121.70      121.08      4.15 o
   7   4   9      229.90      221.42      5.97 o
   8   4   9      130.08      137.02      7.17 o
   9   4   9        4.12        3.08      1.77 o
  10   4   9       13.41       12.94      1.35 o
   0   5   9     1007.59     1107.88     27.52 o
   1   5   9      229.50      258.20      3.68 o
   2   5   9      824.62      827.25     11.23 o
   3   5   9      253.66      231.26      3.10 o
   4   5   9       87.30       86.89      3.66 o
   5   5   9      111.24      118.63      4.80 o
   6   5   9      110.30      121.95      3.82 o
   7   5   9      188.79      190.69      7.07 o
   8   5   9      431.22      445.80      8.87 o
   9   5   9      223.29      216.98      8.07 o
  10   5   9       49.22       49.51      3.83 o
   0   6   9     1190.12     1231.59     35.26 o
   1   6   9      131.83      141.83      4.64 o
   2   6   9      663.65      657.55     10.25 o
   3   6   9       24.04       20.82      3.02 o
   4   6   9      102.18       86.28     10.11 o
   5   6   9       18.50       14.72      1.34 o
   6   6   9      208.47      204.79      8.71 o
   7   6   9      257.29      262.33      6.38 o
   8   6   9       97.05       94.11      5.12 o
   9   6   9       26.42       30.79      2.34 o
  10   6   9        1.34        2.95      1.78 o
   0   7   9      521.70      483.95     18.31 o
   1   7   9       50.51       50.01      3.39 o
   2   7   9      222.31      217.05      7.87 o
   3   7   9       16.10       13.69      1.63 o
   4   7   9      150.29      131.07      7.94 o
   5   7   9       37.07       33.68      2.29 o
   6   7   9       68.51       60.69      3.40 o
   7   7   9      225.34      226.16      7.40 o
   8   7   9        1.91        3.14      0.94 o
   9   7   9       52.70       47.08      3.06 o
   0   8   9      121.95      110.08      8.43 o
   1   8   9      270.20      282.17      7.61 o
   2   8   9      433.06      447.48     11.47 o
   3   8   9       50.26       48.02      2.33 o
   4   8   9      329.50      326.83      7.83 o
   5   8   9      149.78      147.17      6.70 o
   6   8   9       55.02       48.84      3.08 o
   7   8   9        0.14        4.02      0.98 o
   8   8   9       18.00       14.58      2.23 o
   9   8   9        9.22       10.59      1.53 o
   0   9   9      158.99      160.96     13.06 o
   1   9   9      174.16      158.27     12.20 o
   2   9   9       27.75       35.46      2.43 o
   3   9   9       10.06       11.64      1.07 o
   4   9   9       24.54       33.55      2.45 o
   5   9   9       63.73       62.83      4.20 o
   6   9   9        0.95        1.54      0.63 o
   7   9   9       33.78       35.94      2.68 o
   8   9   9       37.31       42.94      2.51 o
   0  10   9       75.66       57.18      7.51 o
   1  10   9       54.69       50.82      2.75 o
   2  10   9        7.61        7.51      1.66 o
   3  10   9      109.94      114.76      5.43 o
   4  10   9       15.47       14.88      1.41 o
   5  10   9       10.71       15.44      2.13 o
   6  10   9        7.83        6.08      1.10 o
   7  10   9        1.54        4.96      1.01 o
   8  10   9       34.12       37.93      2.70 o
   0  11   9      429.42      380.11     15.38 o
   1  11   9        5.80        3.82      1.94 o
   2  11   9        3.96        3.84      1.58 o
   3  11   9       39.78       40.08      2.32 o
   4  11   9       32.28       35.61      2.00 o
   5  11   9      106.92      112.72      5.37 o
   6  11   9       22.16       20.12      1.90 o
   7  11   9       40.22       41.99      2.69 o
   0  12   9       11.01        6.74      2.88 o
   1  12   9       46.96       42.90      5.21 o
   2  12   9       12.43       12.39      2.22 o
   3  12   9      106.73      110.34      6.62 o
   4  12   9      134.10      148.02      7.07 o
   5  12   9       43.16       41.73      2.76 o
   6  12   9        0.68        3.11      0.93 o
   0  13   9       20.95       31.74      7.52 o
   1  13   9       37.62       32.69      4.06 o
   2  13   9       17.74       18.17      3.50 o
   3  13   9       24.45       22.92      2.97 o
   4  13   9       91.42      109.37      7.20 o
   5  13   9       20.85       16.88      2.58 o
   0  14   9       52.64       51.30      4.61 o
   1  14   9       50.17       50.97      3.24 o
   2  14   9       11.17       23.29      4.11 o
   3  14   9       20.18       19.47      3.40 o
   4  14   9      210.10      239.69      8.50 o
   0  15   9       10.53        9.69      3.29 o
   1  15   9        3.31        5.64      2.79 o
   0   0  10        0.28        1.88      1.62 o
   1   0  10        1.62        2.60      0.95 o
   2   0  10       75.43       72.68      3.31 o
   3   0  10      197.54      197.48      5.81 o
   4   0  10      104.57      104.55      4.93 o
   5   0  10       36.86       34.20      3.29 o
   6   0  10       77.30       70.40      4.54 o
   7   0  10      237.22      228.71     14.92 o
   8   0  10       45.81       52.95      3.78 o
   9   0  10       92.14       95.21      5.96 o
  10   0  10       29.48       30.32      7.30 o
   0   1  10      356.28      392.10      4.48 o
   1   1  10      311.70      287.28      2.68 o
   2   1  10       61.43       67.26      2.30 o
   3   1  10      582.70      606.04      5.30 o
   4   1  10      259.98      238.27      3.00 o
   5   1  10      140.08      125.64      7.51 o
   6   1  10      220.80      202.35      3.84 o
   7   1  10       58.98       59.92      2.31 o
   8   1  10       19.35       18.27      1.95 o
   9   1  10        3.68        8.54      1.23 o
  10   1  10       11.40       16.08      1.86 o
   0   2  10     1086.03     1002.65     12.40 o
   1   2  10      354.00      362.13      3.08 o
   2   2  10      552.69      635.22      5.88 o
   3   2  10       94.49      108.14      3.45 o
   4   2  10       20.87       24.71      1.88 o
   5   2  10       77.72       94.40      3.65 o
   6   2  10        9.56        8.63      0.87 o
   7   2  10       54.85       53.76      3.13 o
   8   2  10       75.43       57.87      2.94 o
   9   2  10       52.45       58.04      3.63 o
  10   2  10        1.61        3.61      1.38 o
   0   3  10      377.66      395.12      7.30 o
   1   3  10       25.97       30.35      1.11 o
   2   3  10      599.38      632.16      9.23 o
   3   3  10       13.84        9.23      0.66 o
   4   3  10      137.57      139.52      3.88 o
   5   3  10       79.58       83.63      3.52 o
   6   3  10      147.71      139.67      5.90 o
   7   3  10       28.90       31.06      2.06 o
   8   3  10       21.84       22.23      1.85 o
   9   3  10       40.73       37.87      2.18 o
  10   3  10       39.69       45.09      3.13 o
   0   4  10      112.96      132.90      5.95 o
   1   4  10       45.39       41.26      1.60 o
   2   4  10       84.70       94.54      4.76 o
   3   4  10      235.63      235.39      5.24 o
   4   4  10      347.70      321.97      4.60 o
   5   4  10       50.54       51.92      2.45 o
   6   4  10      150.63      139.15      5.61 o
   7   4  10       90.61       89.50      4.42 o
   8   4  10      117.48      112.09      4.76 o
   9   4  10       13.46       17.50      1.72 o
  10   4  10      116.80      135.25      7.40 o
   0   5  10        0.16        2.95      1.28 o
   1   5  10      184.83      163.24      3.13 o
   2   5  10      336.84      328.92      4.28 o
   3   5  10      488.25      508.93      6.11 o
   4   5  10     1597.35     1622.26      8.12 o
   5   5  10        6.00        4.27      0.98 o
   6   5  10      116.87      114.46      3.96 o
   7   5  10      295.92      301.70     11.15 o
   8   5  10       43.94       49.06      2.91 o
   9   5  10        0.18        2.67      1.27 o
  10   5  10       25.58       27.20      2.57 o
   0   6  10      188.17      201.38     11.44 o
   1   6  10        3.37        3.11      0.63 o
   2   6  10       15.38       23.64      4.21 o
   3   6  10      136.60      119.85      5.36 o
   4   6  10     1229.12     1219.86     11.89 o
   5   6  10      188.99      196.94      6.44 o
   6   6  10       12.22       12.50      1.28 o
   7   6  10       66.18       70.34      4.41 o
   8   6  10      408.60      437.20     15.62 o
   9   6  10       73.44       71.46      4.93 o
   0   7  10      624.05      686.86     46.06 o
   1   7  10     1624.02     1723.55     23.50 o
   2   7  10      481.30      464.73      9.29 o
   3   7  10      136.71      126.87      5.83 o
   4   7  10      494.80      516.72      8.82 o
   5   7  10       27.90       28.80      1.95 o
   6   7  10       53.05       55.77      2.76 o
   7   7  10       82.71       82.58      3.87 o
   8   7  10      258.06      269.54     10.13 o
   9   7  10       64.85       65.57      4.19 o
   0   8  10      851.25      805.41     35.30 o
   1   8  10      769.57      755.02     22.35 o
   2   8  10       28.94       26.18      2.37 o
   3   8  10       64.52       69.34      3.29 o
   4   8  10       55.40       55.90      3.13 o
   5   8  10       26.80       31.60      2.00 o
   6   8  10        1.92        3.23      0.99 o
   7   8  10       10.27        8.90      1.40 o
   8   8  10      450.82      530.02      9.81 o
   9   8  10       50.54       59.10      3.65 o
   0   9  10      356.76      390.64     19.28 o
   1   9  10       87.66       80.06      6.67 o
   2   9  10       52.90       52.22      2.87 o
   3   9  10       35.07       35.55      2.44 o
   4   9  10       89.56       99.74      4.47 o
   5   9  10      104.94      110.27      4.75 o
   6   9  10       96.13      104.72      4.73 o
   7   9  10      146.33      163.91      6.48 o
   8   9  10        1.43        2.19      0.96 o
   0  10  10      357.75      323.73      8.81 o
   1  10  10        4.01        5.63      2.10 o
   2  10  10       23.06       19.52      1.93 o
   3  10  10       22.68       30.58      1.93 o
   4  10  10      489.60      511.90     11.18 o
   5  10  10       41.92       42.85      3.36 o
   6  10  10       78.31       92.86      4.19 o
   7  10  10       23.00       27.30      2.74 o
   0  11  10       55.91       60.72      4.57 o
   1  11  10       29.80       30.44      6.77 o
   2  11  10       22.90       20.12      2.03 o
   3  11  10       57.79       67.83      3.85 o
   4  11  10       31.94       35.45      3.19 o
   5  11  10      189.44      204.16      7.03 o
   6  11  10       37.94       41.68      3.05 o
   7  11  10       38.18       38.80      3.61 o
   0  12  10        0.18       10.60      2.92 o
   1  12  10       29.14       27.54      2.79 o
   2  12  10      117.35      113.15     12.86 o
   3  12  10       17.60       21.97      2.57 o
   4  12  10       81.54       91.64      5.21 o
   5  12  10      108.88      110.97      6.64 o
   6  12  10       75.42       77.69      4.26 o
   0  13  10      163.37      165.80     12.54 o
   1  13  10       12.32       10.72      4.48 o
   2  13  10      104.29      119.92      9.36 o
   3  13  10       81.12       94.59      6.59 o
   4  13  10       23.79       28.48      4.05 o
   5  13  10       69.34       69.95      4.21 o
   0  14  10       12.24        9.72      2.55 o
   1  14  10       30.89       31.24      3.68 o
   2  14  10       25.46       29.24      2.60 o
   3  14  10        9.39       16.07      2.93 o
   1   0  11      111.99      119.41      4.35 o
   2   0  11       50.60       45.47      2.99 o
   3   0  11       29.28       20.24      1.82 o
   4   0  11      257.44      282.23      9.41 o
   5   0  11      716.98      726.38     16.21 o
   6   0  11      294.50      261.23      6.89 o
   7   0  11       25.98       22.39      2.22 o
   8   0  11       97.39       99.50      8.18 o
   9   0  11       42.01       36.83      5.59 o
  10   0  11        6.84        5.73      1.57 o
   0   1  11     1969.99     2025.42     36.93 o
   1   1  11       22.84       19.23      0.82 o
   2   1  11      101.56      104.83      2.30 o
   3   1  11      284.04      304.49      3.56 o
   4   1  11       44.05       45.22      2.15 o
   5   1  11       23.26       25.52      1.39 o
   6   1  11       56.08       60.31      3.01 o
   7   1  11        8.07        4.85      0.90 o
   8   1  11      607.12      570.81      7.79 o
   9   1  11       56.45       52.96      3.26 o
  10   1  11       28.81       29.35      2.49 o
   0   2  11       22.24       14.51      1.00 o
   1   2  11      113.53       93.48      2.35 o
   2   2  11       88.72       79.25      2.90 o
   3   2  11      132.22      132.60      3.62 o
   4   2  11      533.12      534.58      5.44 o
   5   2  11       30.71       29.42      1.94 o
   6   2  11      367.93      368.35      5.85 o
   7   2  11       32.51       29.35      2.09 o
   8   2  11       11.32       13.02      1.65 o
   9   2  11        1.39        3.53      0.88 o
  10   2  11       19.96       17.84      2.00 o
   0   3  11        8.46        8.32      0.76 o
   1   3  11      306.87      305.59      3.48 o
   2   3  11        1.51        1.92      0.55 o
   3   3  11      665.57      649.98      6.55 o
   4   3  11      528.27      539.60      4.61 o
   5   3  11        1.07        1.68      0.76 o
   6   3  11       47.09       47.30      2.50 o
   7   3  11      109.39      106.71      4.68 o
   8   3  11       21.00       21.09      1.64 o
   9   3  11       14.55       13.72      1.42 o
  10   3  11       55.06       54.33      3.25 o
   0   4  11       49.98       50.80      3.48 o
   1   4  11       77.35       76.98      4.02 o
   2   4  11     1000.42      984.99     14.18 o
   3   4  11      488.28      495.41     10.49 o
   4   4  11      413.13      398.76      3.86 o
   5   4  11      343.52      326.53      4.38 o
   6   4  11        3.74        5.13      0.87 o
   7   4  11        0.26        1.69      0.69 o
   8   4  11       29.84       33.13      2.03 o
   9   4  11       47.69       56.93      3.44 o
  10   4  11        8.31       11.91      2.02 o
   0   5  11      407.59      425.71      8.96 o
   1   5  11      182.60      185.99      3.64 o
   2   5  11       18.84       21.91      1.73 o
   3   5  11       94.99       87.81      5.35 o
   4   5  11      813.27      792.75      8.57 o
   5   5  11       38.76       27.70      2.11 o
   6   5  11       36.74       38.54      2.35 o
   7   5  11       51.15       46.67      2.52 o
   8   5  11      106.54       98.86      4.30 o
   9   5  11       13.32       12.88      1.61 o
   0   6  11      293.55      279.42     14.18 o
   1   6  11      237.05      251.27      4.85 o
   2   6  11      171.76      165.29      3.80 o
   3   6  11      853.36      872.72     26.98 o
   4   6  11       39.14       35.09      1.83 o
   5   6  11      105.71       98.86      4.01 o
   6   6  11      102.07       82.36      5.92 o
   7   6  11       43.46       37.28      1.88 o
   8   6  11      216.17      241.19      9.47 o
   9   6  11       19.81       20.24      3.17 o
   0   7  11      123.68      113.88      8.46 o
   1   7  11      525.23      501.99      6.45 o
   2   7  11       15.25       12.82      0.97 o
   3   7  11       12.88       10.82      1.36 o
   4   7  11       32.29       28.59      1.94 o
   5   7  11       48.46       49.93      2.73 o
   6   7  11        3.19        3.65      1.28 o
   7   7  11      266.74      306.56     10.69 o
   8   7  11       29.48       24.14      2.23 o
   9   7  11       33.98       35.79      2.58 o
   0   8  11        7.83        8.63      1.36 o
   1   8  11        2.88        2.80      0.72 o
   2   8  11      250.00      256.15      4.15 o
   3   8  11       31.89       29.18      2.46 o
   4   8  11      176.19      155.36     11.62 o
   5   8  11       66.93       71.50      3.13 o
   6   8  11       13.47       14.40      1.75 o
   7   8  11       68.12       68.79      3.68 o
   8   8  11        5.00        5.89      1.10 o
   0   9  11       17.40        9.76      2.26 o
   1   9  11       63.29       59.50      3.89 o
   2   9  11       62.44       52.63      3.21 o
   3   9  11       25.00       26.76      2.01 o
   4   9  11       25.54       25.02      1.59 o
   5   9  11       21.39       22.85      1.60 o
   6   9  11       19.51       19.81      2.39 o
   7   9  11      140.28      150.14      7.28 o
   8   9  11      146.39      144.77      6.36 o
   0  10  11       61.83       44.81      4.12 o
   1  10  11      106.28      124.40      6.92 o
   2  10  11       81.35       92.86      5.17 o
   3  10  11      108.56      111.56      5.08 o
   4  10  11       45.89       49.79      3.34 o
   5  10  11       25.28       25.14      2.12 o
   6  10  11       11.48       10.16      2.37 o
   7  10  11       65.22       70.93      3.38 o
   0  11  11       21.51       20.39      4.04 o
   1  11  11       40.61       47.12      3.24 o
   2  11  11       22.80       27.04      2.31 o
   3  11  11      116.55      140.34      9.09 o
   4  11  11       15.93       17.42      1.74 o
   5  11  11       14.04       14.83      2.10 o
   6  11  11        3.37        7.08      0.99 o
   0  12  11        1.06        3.57      1.27 o
   1  12  11       31.67       35.19      2.62 o
   2  12  11       53.56       50.66      3.96 o
   3  12  11      155.48      153.22      5.98 o
   4  12  11      311.33      346.04     15.71 o
   5  12  11       68.81       67.45      5.22 o
   0  13  11       12.06        3.46      5.17 o
   1  13  11       21.39       25.25      4.27 o
   2  13  11        6.80       10.30      2.09 o
   3  13  11       46.45       53.88      3.94 o
   4  13  11       28.88       34.41      2.69 o
   0  14  11      172.15      169.18     15.15 o
   1  14  11       34.15       33.38      2.74 o
   2  14  11       34.13       38.18      2.87 o
   0   0  12      604.03      631.59     14.72 o
   1   0  12      229.12      232.72      5.18 o
   2   0  12       81.86       82.22      3.77 o
   3   0  12       19.28       25.64      3.06 o
   4   0  12       17.86       16.80      1.67 o
   5   0  12       23.44       22.36      1.79 o
   6   0  12       31.17       35.37      4.66 o
   7   0  12      336.59      331.61      9.55 o
   8   0  12        7.17        7.36      1.67 o
   9   0  12       75.95       92.88      8.08 o
  10   0  12        1.89        3.77      1.24 o
   0   1  12      936.86     1002.53      9.70 o
   1   1  12       45.06       35.26      1.84 o
   2   1  12      207.31      181.77      2.73 o
   3   1  12      178.54      184.07      4.36 o
   4   1  12      394.80      381.04      5.89 o
   5   1  12      539.95      527.11      4.54 o
   6   1  12      181.32      170.25      4.88 o
   7   1  12        1.51        2.43      1.42 o
   8   1  12      132.72      127.55      5.45 o
   9   1  12       13.04       12.85      1.80 o
  10   1  12        4.70        7.59      1.52 o
   0   2  12        6.96       12.27      1.23 o
   1   2  12      119.68      122.43      2.52 o
   2   2  12      267.09      261.57      3.04 o
   3   2  12      505.42      523.60      9.33 o
   4   2  12      138.05      130.00      3.29 o
   5   2  12      454.16      461.49      5.71 o
   6   2  12       79.73       73.61      3.44 o
   7   2  12       31.09       29.92      1.58 o
   8   2  12       52.73       56.51      3.50 o
   9   2  12       96.94       85.62      5.13 o
   0   3  12        0.72        1.19      0.68 o
   1   3  12      108.76       80.04     10.17 o
   2   3  12      321.76      318.45      5.11 o
   3   3  12      114.03      101.60      3.76 o
   4   3  12      731.18      798.62      6.30 o
   5   3  12       71.26       69.68      3.08 o
   6   3  12        3.70        4.03      0.67 o
   7   3  12       28.34       31.27      1.74 o
   8   3  12       47.98       40.26      2.11 o
   9   3  12       15.86       12.86      1.30 o
   0   4  12       91.67       92.77      6.68 o
   1   4  12       36.40       41.17      1.71 o
   2   4  12       44.58       44.58      2.29 o
   3   4  12       26.63       21.82      1.48 o
   4   4  12      145.23      133.53      4.02 o
   5   4  12       50.69       55.59      2.33 o
   6   4  12       37.14       41.01      2.22 o
   7   4  12       10.75       13.42      1.81 o
   8   4  12       32.61       30.41      2.51 o
   9   4  12       10.55        7.33      1.12 o
   0   5  12      190.70      186.56      8.81 o
   1   5  12      215.66      197.62      3.18 o
   2   5  12       62.37       52.68      2.64 o
   3   5  12      139.66      130.63      7.72 o
   4   5  12      999.18     1101.57     16.13 o
   5   5  12       54.98       59.16      3.09 o
   6   5  12       76.91       85.94      3.48 o
   7   5  12       36.92       40.26      2.11 o
   8   5  12       27.40       26.79      2.24 o
   9   5  12       29.28       32.67      2.06 o
   0   6  12      355.86      331.05      6.16 o
   1   6  12       87.65       85.21      3.63 o
   2   6  12      196.92      181.41      5.89 o
   3   6  12      152.55      133.19      6.68 o
   4   6  12      128.94      124.44      5.06 o
   5   6  12        9.53        6.29      1.22 o
   6   6  12        5.32        5.16      0.93 o
   7   6  12       49.83       51.27      2.81 o
   8   6  12       98.46      108.01      6.35 o
   9   6  12       80.59       86.94      5.51 o
   0   7  12      287.52      341.38      8.57 o
   1   7  12       99.30      111.54      4.07 o
   2   7  12       48.80       43.03      1.92 o
   3   7  12      164.17      137.36     11.17 o
   4   7  12       54.55       53.27      2.90 o
   5   7  12       93.24       89.56      4.42 o
   6   7  12       74.49       76.91      3.24 o
   7   7  12      126.96      131.72      6.14 o
   8   7  12       31.87       24.71      2.05 o
   0   8  12     1356.89     1320.22    187.00 o
   1   8  12       44.08       49.38      3.29 o
   2   8  12       40.46       42.97      3.27 o
   3   8  12       75.23       67.56      2.27 o
   4   8  12        3.21        2.98      1.27 o
   5   8  12       66.70       63.35      3.49 o
   6   8  12      112.67      132.72      5.04 o
   7   8  12       89.92      107.34      6.34 o
   8   8  12      536.45      585.14     12.46 o
   0   9  12       12.85        9.84      2.54 o
   1   9  12       47.85       42.01      2.72 o
   2   9  12        2.23        2.62      1.04 o
   3   9  12       44.00       46.45      2.59 o
   4   9  12        1.90        2.88      1.01 o
   5   9  12       22.14       28.02      2.34 o
   6   9  12       27.75       24.90      1.97 o
   7   9  12      107.67      109.81      3.64 o
   0  10  12      187.91      196.56     10.91 o
   1  10  12      106.63      102.65      5.44 o
   2  10  12        9.31       10.18      1.52 o
   3  10  12        8.77        9.27      1.39 o
   4  10  12       37.47       46.48      3.55 o
   5  10  12        7.99        7.31      1.10 o
   6  10  12       68.41       71.23      4.44 o
   0  11  12        8.02        6.43      4.47 o
   1  11  12      167.35      196.49      8.99 o
   2  11  12       81.59       90.83      5.98 o
   3  11  12       83.96       97.03      5.10 o
   4  11  12       77.15       84.55      5.69 o
   5  11  12       66.67       64.57      4.12 o
   6  11  12       16.62       16.76      1.55 o
   0  12  12        4.14        9.46      5.31 o
   1  12  12       11.22       13.68      1.95 o
   2  12  12       32.89       33.74      3.72 o
   3  12  12       51.24       52.09      4.07 o
   4  12  12      240.96      257.15     16.66 o
   0  13  12        9.77       13.17      3.55 o
   1  13  12       44.39       50.23      3.41 o
   2  13  12       14.60       15.56      3.11 o
   3  13  12      181.95      181.42     10.77 o
   1   0  13      606.11      688.29      8.25 o
   2   0  13       39.82       43.20      3.56 o
   3   0  13       75.00       65.51      4.58 o
   4   0  13       72.23       84.36      5.93 o
   5   0  13      454.07      477.97     20.01 o
   6   0  13        6.38        5.26      1.12 o
   7   0  13       98.78       98.68      7.44 o
   8   0  13        0.22        2.79      1.47 o
   9   0  13       21.89       26.32      3.74 o
   0   1  13      785.91      876.82      9.72 o
   1   1  13        2.30        3.44      0.49 o
   2   1  13      177.59      162.56      3.82 o
   3   1  13       20.94       27.29      1.77 o
   4   1  13      336.09      356.05     10.05 o
   5   1  13       21.50       20.09      1.28 o
   6   1  13       61.11       52.31      2.84 o
   7   1  13        0.54        2.20      0.91 o
   8   1  13      328.22      311.83     10.13 o
   9   1  13       77.97       73.67      6.22 o
   0   2  13      236.29      236.15      7.90 o
   1   2  13      337.94      322.95      2.98 o
   2   2  13      104.95       97.61      2.86 o
   3   2  13      304.76      315.76      3.65 o
   4   2  13      310.70      322.45      7.18 o
   5   2  13      217.84      203.69      6.05 o
   6   2  13       40.78       42.74      2.16 o
   7   2  13       32.74       33.82      1.57 o
   8   2  13       18.51       21.99      2.47 o
   9   2  13        3.70        4.58      1.62 o
   0   3  13       15.60        9.92      0.99 o
   1   3  13      183.74      187.33      3.06 o
   2   3  13      530.00      556.25      7.81 o
   3   3  13      404.55      407.71      8.45 o
   4   3  13     1453.93     1594.23     17.88 o
   5   3  13      198.59      194.93      3.40 o
   6   3  13       37.38       34.46      2.26 o
   7   3  13       57.41       57.84      3.20 o
   8   3  13       48.17       50.92      3.75 o
   9   3  13        4.36        4.69      0.97 o
   0   4  13       43.70       35.17      2.49 o
   1   4  13       45.81       43.07      2.00 o
   2   4  13      308.80      279.88      4.95 o
   3   4  13      324.59      328.20      6.36 o
   4   4  13      378.69      378.54      7.91 o
   5   4  13       56.20       64.33      2.60 o
   6   4  13       77.80       71.38      3.26 o
   7   4  13        6.99        5.18      0.92 o
   8   4  13       70.36       76.18      5.18 o
   9   4  13       38.60       47.31      4.55 o
   0   5  13      460.68      467.29     11.12 o
   1   5  13       95.92       89.02      3.87 o
   2   5  13        6.53        5.27      0.88 o
   3   5  13      111.74      116.00      3.74 o
   4   5  13       60.11       67.78      3.14 o
   5   5  13       36.53       34.16      1.62 o
   6   5  13       45.66       40.65      2.44 o
   7   5  13       30.44       33.87      2.00 o
   8   5  13       42.11       41.52      2.41 o
   0   6  13       19.77       22.37      1.92 o
   1   6  13       78.68       65.26      3.08 o
   2   6  13        7.46        5.22      0.90 o
   3   6  13       70.71       55.54      5.85 o
   4   6  13        3.32        4.11      0.81 o
   5   6  13       73.84       76.06      3.46 o
   6   6  13        7.27        4.20      1.25 o
   7   6  13       78.52       76.31      4.04 o
   8   6  13       28.52       32.84      2.43 o
   0   7  13      209.02      214.09      6.13 o
   1   7  13       83.93       77.06      3.20 o
   2   7  13        4.09        5.22      0.79 o
   3   7  13        7.03        8.73      1.05 o
   4   7  13       43.11       47.87      2.31 o
   5   7  13        3.81        3.70      0.85 o
   6   7  13       26.92       31.47      2.67 o
   7   7  13       44.48       45.67      2.92 o
   8   7  13        8.90        9.18      2.14 o
   0   8  13        0.20        1.92      2.16 o
   1   8  13       41.10       44.42      2.44 o
   2   8  13       37.87       37.77      2.05 o
   3   8  13       36.12       32.89      1.98 o
   4   8  13        7.19        7.17      1.07 o
   5   8  13       91.65       89.48      4.54 o
   6   8  13      140.90      160.24      6.14 o
   7   8  13       30.44       29.74      2.36 o
   0   9  13      359.98      381.40     11.57 o
   1   9  13      154.02      151.60      7.48 o
   2   9  13       64.20       68.43      2.84 o
   3   9  13       52.98       50.21      2.62 o
   4   9  13        5.56        5.81      1.14 o
   5   9  13      242.44      268.37      6.44 o
   6   9  13       22.60       28.45      1.92 o
   0  10  13      348.97      337.99     19.27 o
   1  10  13       74.39       78.57      4.08 o
   2  10  13       27.91       31.77      2.72 o
   3  10  13       79.62       91.59      5.76 o
   4  10  13       41.90       41.61      2.59 o
   5  10  13       13.59       11.64      1.54 o
   6  10  13        9.50        8.74      1.17 o
   0  11  13       59.86       53.67      5.97 o
   1  11  13       70.83       74.38      4.62 o
   2  11  13       37.81       43.16      3.92 o
   3  11  13       24.01       27.45      2.40 o
   4  11  13       40.18       54.01      3.70 o
   5  11  13        7.47        7.19      1.30 o
   0  12  13        8.95       17.18      3.15 o
   1  12  13        0.92        8.47      1.90 o
   2  12  13        9.48       16.86      2.16 o
   3  12  13       21.94       25.66      2.27 o
   0  13  13       14.30       15.05      3.27 o
   1  13  13        2.74        4.76      1.56 o
   0   0  14      762.45      731.27     10.85 o
   1   0  14       15.25       13.77      1.29 o
   2   0  14       80.08       70.31      2.55 o
   3   0  14      190.54      167.96     13.67 o
   4   0  14        0.78        2.07      1.67 o
   5   0  14      144.69      147.49      7.58 o
   6   0  14        0.05        1.50      1.59 o
   7   0  14        0.20        3.74      1.95 o
   8   0  14        3.16        2.63      2.36 o
   9   0  14        1.07        2.72      1.95 o
   0   1  14       85.15       81.60      4.28 o
   1   1  14       71.45       70.37      2.81 o
   2   1  14       66.98       61.24      2.46 o
   3   1  14      140.06      140.40      3.75 o
   4   1  14       26.43       27.30      1.88 o
   5   1  14      203.81      189.95      8.81 o
   6   1  14      106.77       97.99      5.79 o
   7   1  14      145.97      130.37      8.05 o
   8   1  14       34.25       32.11      2.97 o
   9   1  14        1.02        3.78      0.85 o
   0   2  14      878.30      934.46     12.22 o
   1   2  14      255.03      232.45      3.03 o
   2   2  14       76.54       76.67      2.85 o
   3   2  14      145.60      148.66      4.14 o
   4   2  14       85.71       80.12      2.26 o
   5   2  14      102.64      102.72      3.33 o
   6   2  14       66.05       58.46      2.91 o
   7   2  14       23.09       17.95      1.74 o
   8   2  14       22.27       23.20      2.02 o
   0   3  14      391.84      378.35      7.44 o
   1   3  14      408.33      412.51      4.16 o
   2   3  14      139.70      127.07      3.21 o
   3   3  14       26.71       29.82      1.76 o
   4   3  14      106.27      104.84      4.29 o
   5   3  14       40.14       37.15      1.60 o
   6   3  14       60.10       61.34      2.30 o
   7   3  14       50.89       49.94      3.10 o
   8   3  14       54.08       54.17      3.16 o
   0   4  14       38.68       39.29      2.79 o
   1   4  14       68.70       63.98      3.04 o
   2   4  14       36.21       29.28      1.68 o
   3   4  14      335.09      325.30      4.11 o
   4   4  14      155.90      145.96      7.99 o
   5   4  14      199.93      209.93      3.94 o
   6   4  14       98.33       97.09      4.95 o
   7   4  14        2.21        5.82      1.27 o
   8   4  14       65.89       67.36      4.49 o
   0   5  14      107.64       94.06      7.07 o
   1   5  14      182.06      170.85      5.32 o
   2   5  14       68.95       58.79      2.88 o
   3   5  14       15.13       24.09      1.64 o
   4   5  14      256.27      254.53      5.47 o
   5   5  14       37.13       39.00      1.91 o
   6   5  14        9.25        9.58      1.47 o
   7   5  14        5.64        8.66      1.32 o
   8   5  14       37.51       46.34      2.61 o
   0   6  14      147.56      127.99      9.51 o
   1   6  14       27.59       27.47      2.11 o
   2   6  14       35.42       34.59      2.22 o
   3   6  14       11.31       15.08      1.54 o
   4   6  14       55.32       54.05      3.02 o
   5   6  14       13.26       13.61      1.60 o
   6   6  14        6.72        9.49      1.02 o
   7   6  14       29.91       35.80      2.37 o
   0   7  14       26.09       37.29      4.53 o
   1   7  14       70.23       57.11      2.85 o
   2   7  14        2.36        1.65      0.53 o
   3   7  14      111.87      108.80      4.72 o
   4   7  14       42.07       43.04      2.12 o
   5   7  14      105.65      128.27      5.62 o
   6   7  14        5.98        4.96      1.55 o
   7   7  14        9.57       10.66      2.81 o
   0   8  14      787.93      747.36      9.97 o
   1   8  14      167.86      187.14      8.10 o
   2   8  14       94.44       93.66      5.01 o
   3   8  14      125.02      134.99      4.60 o
   4   8  14       99.98      108.20      5.38 o
   5   8  14        0.98        2.73      0.86 o
   6   8  14        8.43       11.50      1.23 o
   0   9  14      166.08      172.10      6.97 o
   1   9  14      253.65      239.59      7.15 o
   2   9  14       61.02       61.20      2.79 o
   3   9  14       19.03       22.65      2.07 o
   4   9  14       70.85       78.69      4.03 o
   5   9  14       40.21       41.52      2.51 o
   6   9  14        6.85        6.62      1.52 o
   0  10  14       65.77       59.14      4.90 o
   1  10  14       70.35       72.01      3.45 o
   2  10  14       12.26       11.98      1.30 o
   3  10  14       22.94       26.01      2.23 o
   4  10  14      263.52      289.83      9.30 o
   5  10  14       19.07       17.53      1.67 o
   0  11  14       47.90       43.18      5.67 o
   1  11  14       19.38       14.69      1.98 o
   2  11  14        3.00        0.90      0.99 o
   3  11  14       22.39       20.87      3.36 o
   4  11  14       93.65      106.00      5.66 o
   0  12  14       11.43       15.83      3.19 o
   1  12  14       71.41       75.01      5.89 o
   2  12  14       48.22       55.35      4.53 o
   1   0  15        0.86        2.35      0.54 o
   2   0  15        6.22        4.37      1.63 o
   3   0  15      408.84      434.77     14.08 o
   4   0  15      457.15      466.23     15.86 o
   5   0  15        7.78        4.69      1.48 o
   6   0  15       10.14        8.40      1.82 o
   7   0  15       26.85       28.32      2.93 o
   8   0  15        1.56        2.69      2.55 o
   0   1  15      233.89      247.41      3.08 o
   1   1  15      127.17      120.51      2.19 o
   2   1  15       12.33       16.59      1.08 o
   3   1  15       67.24       70.31      3.65 o
   4   1  15      411.13      427.99      6.42 o
   5   1  15       45.06       40.92      2.33 o
   6   1  15       42.55       45.22      2.17 o
   7   1  15      106.78      102.07     12.28 o
   8   1  15      112.06      105.46      6.98 o
   0   2  15        1.71        3.65      0.71 o
   1   2  15        8.51        7.13      0.79 o
   2   2  15       62.32       50.98      2.53 o
   3   2  15      151.99      151.99      5.03 o
   4   2  15      587.08      625.52      9.64 o
   5   2  15      197.60      212.16      8.28 o
   6   2  15       21.95       24.74      2.38 o
   7   2  15       22.16       19.59      1.90 o
   8   2  15       24.98       24.36      2.81 o
   0   3  15      240.01      215.33      5.38 o
   1   3  15       19.55       21.98      1.22 o
   2   3  15       14.70       15.90      1.17 o
   3   3  15      114.57      112.85      4.67 o
   4   3  15      477.03      500.14     11.65 o
   5   3  15      141.71      156.36      6.13 o
   6   3  15        1.57        4.44      0.75 o
   7   3  15       22.61       24.01      1.66 o
   8   3  15        8.28        6.30      1.27 o
   0   4  15       32.81       38.10      3.27 o
   1   4  15      248.88      242.61      8.12 o
   2   4  15       53.21       53.94      2.75 o
   3   4  15      101.29       98.94      3.30 o
   4   4  15       65.02       60.52      2.83 o
   5   4  15       41.53       39.30      2.22 o
   6   4  15        2.07        3.54      0.89 o
   7   4  15       43.69       46.11      2.50 o
   0   5  15       50.76       69.79      5.85 o
   1   5  15       29.72       26.58      1.72 o
   2   5  15       83.83       77.04      2.59 o
   3   5  15       83.83       84.49      3.53 o
   4   5  15        3.78        2.60      1.32 o
   5   5  15       30.70       32.89      2.07 o
   6   5  15       38.34       40.08      2.48 o
   7   5  15       37.71       36.60      2.37 o
   0   6  15       36.84       27.39      2.20 o
   1   6  15       27.28       27.14      1.88 o
   2   6  15       49.38       51.40      3.78 o
   3   6  15        6.42        4.87      1.20 o
   4   6  15       56.49       56.16      3.07 o
   5   6  15       16.29       17.87      1.65 o
   6   6  15       11.70       11.21      1.72 o
   7   6  15        1.51        2.57      1.52 o
   0   7  15      207.15      183.46     10.77 o
   1   7  15       36.39       39.69      2.26 o
   2   7  15        1.49        3.78      0.77 o
   3   7  15       49.28       53.97      2.44 o
   4   7  15       20.71       23.99      2.47 o
   5   7  15      117.22      122.05      6.44 o
   6   7  15       49.37       59.20      3.57 o
   0   8  15        1.70        3.62      3.76 o
   1   8  15        3.06        3.80      0.91 o
   2   8  15        8.12        7.07      1.43 o
   3   8  15       15.05       18.42      1.63 o
   4   8  15       26.34       29.09      2.36 o
   5   8  15       67.80       79.34      4.63 o
   6   8  15       15.36       21.55      2.59 o
   0   9  15       16.08        9.43      2.06 o
   1   9  15      144.83      132.91      5.52 o
   2   9  15      171.56      165.89      6.83 o
   3   9  15       56.65       73.40      4.46 o
   4   9  15       67.27       78.11      4.85 o
   5   9  15       37.21       43.47      2.50 o
   0  10  15       29.72       23.44      2.37 o
   1  10  15       61.35       61.41      3.97 o
   2  10  15       19.62       23.30      2.38 o
   3  10  15       14.36       15.42      1.48 o
   4  10  15       23.83       21.88      1.69 o
   0  11  15      345.36      352.09     11.93 o
   1  11  15       58.68       53.28      4.24 o
   2  11  15       51.64       53.36      3.64 o
   0   0  16      100.23       84.47      6.91 o
   1   0  16      103.91      105.86      5.74 o
   2   0  16       40.26       41.84      3.46 o
   3   0  16      127.73      146.08      6.46 o
   4   0  16       87.97       95.66      6.00 o
   5   0  16      158.67      169.91      7.54 o
   6   0  16        9.78       10.62      1.67 o
   7   0  16       78.74       95.82      7.23 o
   0   1  16        3.90        3.00      0.78 o
   1   1  16      107.48      106.13      3.22 o
   2   1  16      105.75      116.68      3.03 o
   3   1  16      220.66      236.57      5.84 o
   4   1  16      250.64      282.52      7.24 o
   5   1  16      120.82      127.25      5.20 o
   6   1  16       34.11       32.86      2.32 o
   7   1  16       55.92       53.99      4.59 o
   0   2  16       24.86       22.59      2.18 o
   1   2  16       26.45       21.83      1.58 o
   2   2  16      160.26      159.39      3.62 o
   3   2  16      238.77      256.63      5.34 o
   4   2  16        7.74        4.36      1.18 o
   5   2  16        6.11        5.58      1.02 o
   6   2  16       42.80       41.17      3.35 o
   7   2  16       60.93       67.98      5.00 o
   0   3  16       58.72       52.42      3.55 o
   1   3  16       61.50       57.12      2.12 o
   2   3  16      228.12      232.09      6.27 o
   3   3  16       43.96       46.98      2.70 o
   4   3  16       17.39       22.95      1.73 o
   5   3  16        9.85        9.94      1.49 o
   6   3  16       23.53       20.47      1.69 o
   7   3  16       11.98       11.11      1.25 o
   0   4  16       46.18       40.83      2.89 o
   1   4  16      105.35      102.21      3.80 o
   2   4  16       52.77       48.32      2.55 o
   3   4  16      112.24      113.26      4.02 o
   4   4  16       19.21       17.54      1.80 o
   5   4  16        4.08        5.50      1.08 o
   6   4  16       32.75       29.72      1.83 o
   7   4  16        8.95        9.84      1.03 o
   0   5  16        9.43        4.45      1.48 o
   1   5  16       40.21       39.03      2.26 o
   2   5  16       81.85       78.84      3.91 o
   3   5  16       43.60       38.01      2.09 o
   4   5  16       47.43       46.52      2.62 o
   5   5  16       38.06       38.24      2.46 o
   6   5  16       25.32       25.46      2.02 o
   0   6  16       12.35       11.29      1.43 o
   1   6  16       45.57       44.72      2.55 o
   2   6  16       18.91       23.73      1.94 o
   3   6  16       23.37       26.58      1.89 o
   4   6  16       31.88       35.48      2.30 o
   5   6  16        2.72        5.71      1.02 o
   6   6  16        0.38        5.96      1.08 o
   0   7  16       69.11       70.58      5.39 o
   1   7  16       21.92       26.42      1.96 o
   2   7  16       23.10       29.20      2.08 o
   3   7  16       29.33       33.30      2.03 o
   4   7  16        9.87       12.08      1.43 o
   5   7  16       54.11       57.60      3.86 o
   0   8  16        7.48        4.55      1.03 o
   1   8  16       29.66       27.14      2.25 o
   2   8  16       18.90       19.51      1.74 o
   3   8  16       89.86       98.07      5.25 o
   4   8  16      182.89      183.96      7.99 o
   5   8  16       31.94       31.04      2.31 o
   0   9  16       56.46       47.25      4.70 o
   1   9  16       19.68       16.62      1.52 o
   2   9  16       32.71       37.96      2.85 o
   3   9  16       14.36       14.53      1.29 o
   4   9  16       56.05       65.36      4.54 o
   0  10  16       79.96       57.62      6.20 o
   1  10  16       36.76       31.59      2.89 o
   2  10  16       41.40       40.95      2.87 o
   1   0  17       66.67       58.46      4.60 o
   2   0  17      192.77      198.89      7.09 o
   3   0  17        0.78        1.49      0.68 o
   4   0  17      386.13      403.77      4.98 o
   5   0  17        5.87        5.97      1.45 o
   6   0  17       99.78      105.62     16.27 o
   7   0  17        0.55        2.20      1.01 o
   0   1  17       38.97       32.80      2.44 o
   1   1  17       54.06       55.11      2.23 o
   2   1  17      205.03      230.02      3.70 o
   3   1  17      185.41      189.00      5.62 o
   4   1  17       83.01       86.31      4.92 o
   5   1  17       30.93       30.50      2.25 o
   6   1  17        5.75        5.85      1.02 o
   0   2  17      155.24      136.91     17.90 o
   1   2  17      150.27      143.61      4.64 o
   2   2  17      116.85      111.01      5.32 o
   3   2  17      140.47      147.76      5.58 o
   4   2  17      352.46      369.52      9.29 o
   5   2  17      111.08      112.10      8.61 o
   6   2  17       36.73       33.54      2.77 o
   0   3  17       26.74       26.01      1.98 o
   1   3  17       58.69       60.72      2.99 o
   2   3  17       23.96       21.52      1.89 o
   3   3  17        7.68        7.39      1.20 o
   4   3  17       58.63       60.32      3.40 o
   5   3  17       34.34       33.50      2.02 o
   6   3  17       33.15       37.42      3.07 o
   0   4  17      292.39      307.32     10.85 o
   1   4  17       28.54       30.55      2.18 o
   2   4  17       26.49       30.80      2.24 o
   3   4  17       10.50        8.81      1.59 o
   4   4  17       26.79       27.48      2.11 o
   5   4  17       12.69       10.58      1.26 o
   6   4  17       27.37       32.14      2.10 o
   0   5  17        1.97        1.47      1.03 o
   1   5  17        3.79        4.36      1.04 o
   2   5  17        4.84        3.40      0.99 o
   3   5  17       22.03       21.29      1.78 o
   4   5  17       18.68       20.35      1.57 o
   5   5  17        2.27        1.98      0.61 o
   0   6  17       68.17       68.27      4.48 o
   1   6  17       53.93       49.26      3.25 o
   2   6  17       14.92       14.55      1.41 o
   3   6  17       47.79       43.24      2.67 o
   4   6  17        7.30        8.30      1.40 o
   5   6  17       22.79       22.41      1.81 o
   0   7  17      111.71      111.17      6.87 o
   1   7  17       38.35       40.29      2.45 o
   2   7  17       41.37       37.34      2.23 o
   3   7  17      115.94      108.66      5.82 o
   4   7  17      164.85      183.96      7.32 o
   0   8  17        0.11        1.34      0.70 o
   1   8  17       16.98       18.91      2.00 o
   2   8  17       59.23       72.19      4.95 o
   3   8  17       23.78       23.55      1.91 o
   0   9  17       24.54       19.71      2.44 o
   1   9  17       27.48       28.58      2.14 o
   2   9  17        4.68        3.55      1.22 o
   0   0  18       48.24       43.76      4.87 o
   1   0  18        1.58        1.27      1.22 o
   2   0  18       33.53       28.08      2.52 o
   3   0  18      148.95      144.84      9.41 o
   4   0  18       86.07       84.76      8.81 o
   5   0  18      263.06      276.74     12.39 o
   6   0  18        0.55        3.48      1.58 o
   0   1  18        2.46        1.45      0.83 o
   1   1  18       55.25       54.50      2.53 o
   2   1  18      108.74      101.25      3.82 o
   3   1  18      189.80      183.19      4.33 o
   4   1  18      764.78      853.97     18.42 o
   5   1  18       40.93       38.67      3.69 o
   6   1  18        3.40        5.21      1.28 o
   0   2  18        7.68        5.05      1.40 o
   1   2  18       27.15       27.54      1.95 o
   2   2  18       23.68       20.97      2.18 o
   3   2  18       12.37       13.97      1.47 o
   4   2  18       58.68       52.77      4.62 o
   5   2  18      139.45      153.10      8.35 o
   0   3  18      145.58      144.11      8.26 o
   1   3  18       76.71       71.85      3.88 o
   2   3  18       39.21       37.04      2.56 o
   3   3  18       14.03       14.31      2.08 o
   4   3  18       29.22       27.61      2.06 o
   5   3  18       41.69       43.27      3.76 o
   0   4  18      159.13      158.42      7.77 o
   1   4  18       10.55        8.06      1.07 o
   2   4  18       82.97       83.76      6.21 o
   3   4  18       19.53       22.80      2.44 o
   4   4  18       22.05       27.88      2.05 o
   5   4  18        7.24       10.41      1.26 o
   0   5  18       80.24       72.30      4.94 o
   1   5  18       10.23        6.40      0.90 o
   2   5  18       19.35       20.39      1.71 o
   3   5  18       25.95       29.61      2.73 o
   4   5  18       34.10       35.14      2.45 o
   0   6  18       10.90        6.41      1.38 o
   1   6  18        6.91        7.94      1.61 o
   2   6  18       80.78       93.34      5.51 o
   3   6  18       91.90       95.86      4.09 o
   4   6  18       19.36       19.75      1.69 o
   0   7  18        2.11        2.89      1.82 o
   1   7  18       74.25       75.01      4.38 o
   2   7  18       37.32       36.25      2.18 o
   3   7  18       25.36       29.92      1.79 o
   0   8  18        8.46        8.39      2.18 o
   1   8  18       19.33       18.15      2.01 o
   1   0  19       12.37       11.73      1.94 o
   2   0  19      128.47      122.45      9.60 o
   3   0  19      333.12      357.36     19.91 o
   4   0  19      316.64      351.53      7.29 o
   0   1  19       10.53        8.73      1.69 o
   1   1  19       27.45       22.80      2.39 o
   2   1  19       14.71       14.66      1.67 o
   3   1  19       46.53       43.18      3.94 o
   4   1  19       54.00       47.40      3.57 o
   0   2  19       53.19       48.93      5.25 o
   1   2  19       59.84       51.26      3.64 o
   2   2  19       11.21       10.71      1.57 o
   3   2  19       69.87       56.48      4.64 o
   4   2  19       26.36       22.80      2.00 o
   0   3  19       70.80       55.86      6.05 o
   1   3  19       21.34       23.83      2.13 o
   2   3  19        2.44        4.13      0.84 o
   3   3  19       19.72       20.75      1.75 o
   4   3  19       44.97       39.10      3.88 o
   0   4  19       18.53       17.12      2.06 o
   1   4  19       11.15       10.92      1.40 o
   2   4  19        1.34        1.35      0.99 o
   3   4  19       12.87       13.36      1.57 o
   0   5  19        6.86        5.35      1.77 o
   1   5  19       48.66       45.34      2.91 o
   2   5  19       60.16       60.33      3.72 o
   3   5  19        4.83        6.59      1.01 o
   0   6  19      194.78      175.89     15.88 o
   1   6  19       13.48       15.40      1.83 o
   0   0  20        9.40       12.68      2.85 o
   1   0  20        5.16        5.05      1.64 o
   2   0  20      101.80       86.77      7.43 o
   3   0  20       57.56       52.68      5.74 o
   0   1  20       10.50       10.89      1.43 o
   1   1  20        9.36        8.14      1.42 o
   2   1  20       15.94       12.86      2.19 o
   0   2  20        0.61        1.91      1.25 o
   1   2  20        4.25        5.50      1.09 o
   2   2  20       67.25       56.92      5.06 o
   0   3  20        4.47        6.59      1.44 o
   1   3  20        9.01        8.83      1.46 o
   2   3  20        1.01        3.27      0.82 o
   0   4  20      226.13      229.12     15.21 o
 
